# Supplementary material for: SIFT Indel: Predictions for the Functional Effects of Amino Acid Insertions/Deletions in Proteins
Source: PLoS One. 2013 Oct 23;8(10):e77940. doi: 10.1371/journal.pone.0077940 (PMC3806772; doi:10.1371/journal.pone.0077940)
Supplement: Data S1 — List of neutral indel locations and HGMD id’s of disease indels. (XLSX) [file pone.0077940.s005.xlsx]

## Sheet: neutral_training
1,104087588,104087591,1,/				These are 3n neutral indels identified from UCSC mammalian alignments. These 474 are a subset of the 9,710, and were used for training the decision tree.
1,110300604,110300604,1,TTCTTA
1,113232662,113232662,1,CCT
1,12169683,12169683,1,GCA
1,13646202,13646211,1,/
1,150199094,150199097,1,/
1,150237047,150237050,1,/
1,151006476,151006476,1,CTT
1,154569436,154569442,1,/
1,158064776,158064779,1,/
1,158686969,158686972,1,/
1,158943494,158943494,1,TAC
1,161070005,161070005,1,CCT
1,161145657,161145657,1,GGGGCAACA
1,161188060,161188063,1,/
1,16384961,16384961,1,CTG
1,169824985,169824988,1,/
1,174973894,174973897,1,/
1,183617149,183617158,1,/
1,19585294,19585294,1,GGA
1,201869524,201869527,1,/
1,206820886,206820889,1,/
1,220162053,220162059,1,/
1,223813565,223813565,1,ACCTCT
1,226924495,226924495,1,GCC
1,228548269,228548275,1,/
1,23857121,23857121,1,AGG
1,244641236,244641239,1,/
1,247737620,247737620,1,GAC
1,24995952,24995955,1,/
1,26646756,26646759,1,/
1,27240340,27240340,1,GAGGGCCTG
1,29314072,29314072,1,GGC
1,31769518,31769518,1,GGC
1,32100839,32100848,1,/
1,46160121,46160121,1,TTA
1,51253832,51253835,1,/
1,67370906,67370906,1,CTA
1,79116235,79116241,1,/
1,8420499,8420499,1,CCA
1,84335762,84335765,1,/
1,85279593,85279593,1,CCC
1,86964299,86964305,1,/
1,89409080,89409080,1,TGC
1,89519068,89519068,1,TGC
1,92789263,92789269,1,/
10,101802236,101802236,1,GCC
10,104183910,104183913,1,/
10,115804786,115804786,1,ACC
10,124711530,124711533,1,/
10,127806670,127806676,1,/
10,129676599,129676599,1,ATATACAGG
10,129914173,129914176,1,/
10,134178990,134178993,1,/
10,22171357,22171357,1,CTTTAG
10,23728616,23728619,1,/
10,30315516,30315522,1,/
10,48389672,48389678,1,/
10,61112148,61112154,1,/
10,61414104,61414110,1,/
10,63852406,63852406,1,GGGCGGGGG
10,64565253,64565259,1,/
10,64913459,64913459,1,GCT
10,65370081,65370084,1,/
10,70645631,70645631,1,CAT
10,85981718,85981718,1,CGGATC
10,93221869,93221872,1,/
10,93999833,93999833,1,GGT
11,111167050,111167059,1,/
11,114401245,114401254,1,/
11,116633424,116633427,1,/
11,118068784,118068784,1,GGCTTTTGA
11,124789859,124789859,1,GCA
11,129780470,129780473,1,/
11,130784450,130784453,1,/
11,18359774,18359777,1,/
11,1856682,1856682,1,GCG
11,20177955,20177955,1,GTC
11,33719996,33719999,1,/
11,36484221,36484221,1,GAAATG
11,47200447,47200456,1,/
11,47267210,47267210,1,CAA
11,4843633,4843636,1,/
11,55944902,55944905,1,/
11,56409777,56409786,1,/
11,57365774,57365774,1,CTG
11,59830030,59830033,1,/
11,61584318,61584318,1,CGA
11,62556893,62556896,1,/
11,63988034,63988034,1,GGCGGT
11,65305455,65305464,1,/
11,66411352,66411352,1,GCT
11,67218934,67218937,1,/
11,67402615,67402624,1,/
11,73105637,73105640,1,/
11,94040353,94040353,1,AGC
11,94862199,94862199,1,CAC
12,103352207,103352207,1,CGCAGC
12,114793384,114793384,1,CGG
12,12022490,12022490,1,AGC
12,132905661,132905661,1,AGC
12,25242573,25242582,1,/
12,31944990,31944990,1,CTT
12,32480555,32480558,1,/
12,39716532,39716535,1,/
12,48723799,48723799,1,AGA
12,49951543,49951546,1,/
12,52913748,52913748,1,GCC
12,53200859,53200859,1,GTGGGA
12,539884,539884,1,TTT
12,56221946,56221946,1,TCT
12,57872505,57872505,1,GCAGGT
12,65564535,65564538,1,/
12,75816793,75816796,1,/
12,7966919,7966922,1,/
13,114438296,114438296,1,AGG
13,25262635,25262638,1,/
13,25671804,25671804,1,GCTGCT
13,53419001,53419001,1,AGC
13,95899317,95899317,1,GAC
14,100706067,100706073,1,/
14,105242073,105242076,1,/
14,105452907,105452907,1,GTGATT
14,20665606,20665615,1,/
14,21058755,21058761,1,/
14,23303445,23303445,1,AGG
14,24535607,24535613,1,/
14,24709518,24709521,1,/
14,29236716,29236722,1,/
14,36784086,36784089,1,/
14,45432285,45432288,1,/
14,55227067,55227067,1,TAC
14,55510289,55510289,1,AAC
14,65417661,65417664,1,/
14,76112765,76112768,1,/
14,77723056,77723062,1,/
14,88903933,88903933,1,CAT
14,95669902,95669905,1,/
15,101109913,101109913,1,GGT
15,41476269,41476269,1,GCG
15,41819724,41819724,1,TCG
15,42442903,42442903,1,ACG
15,42536262,42536262,1,ATA
15,43044801,43044804,1,/
15,43525400,43525406,1,/
15,48623986,48623986,1,CCCCCC
15,63893801,63893804,1,/
15,64446639,64446639,1,GGCACC
15,74883646,74883652,1,/
15,75500475,75500478,1,/
15,75702201,75702201,1,TCC
15,78463790,78463793,1,/
15,91503206,91503209,1,/
15,93563294,93563297,1,/
15,94841874,94841877,1,/
16,19725811,19725820,1,/
16,216644,216644,1,CTC
16,22152961,22152964,1,/
16,24922707,24922710,1,/
16,27078578,27078578,1,TTG
16,3017576,3017576,1,GCT
16,31196304,31196307,1,/
16,333282,333282,1,AGG
16,3349286,3349286,1,ATC
16,3487529,3487532,1,/
16,50187693,50187702,1,/
16,56504568,56504568,1,GCAGCCTCT
16,57559890,57559893,1,/
16,57598949,57598952,1,/
16,67221459,67221462,1,/
16,67576607,67576610,1,/
16,84205918,84205918,1,GAC
16,85952133,85952139,1,/
16,89949904,89949904,1,AAG
17,10411264,10411264,1,CCACCG
17,12883494,12883500,1,/
17,17380489,17380495,1,/
17,19687151,19687151,1,CAG
17,2227109,2227112,1,/
17,26919650,26919653,1,/
17,34325951,34325951,1,TCT
17,34941754,34941757,1,/
17,35913890,35913890,1,TCT
17,39023363,39023363,1,CCC
17,39150077,39150077,1,TTC
17,39261996,39261996,1,CCA
17,40706940,40706943,1,/
17,41116185,41116188,1,/
17,41226486,41226489,1,/
17,41931228,41931228,1,GCCTCA
17,42018567,42018570,1,/
17,43364056,43364056,1,TGG
17,43507409,43507409,1,GGG
17,47039092,47039092,1,CCC
17,71232352,71232352,1,TGT
17,72745355,72745355,1,GCC
17,73915794,73915794,1,TCA
17,74473094,74473094,1,GCT
17,7606646,7606646,1,CCG
17,8021501,8021501,1,CTT
17,8701877,8701880,1,/
18,10487947,10487947,1,GGA
18,28654696,28654696,1,GTA
18,29796970,29796973,1,/
18,47402084,47402087,1,/
19,10283787,10283790,1,/
19,10334636,10334639,1,/
19,12246326,12246329,1,/
19,12692439,12692442,1,/
19,1272002,1272005,1,/
19,13246611,13246611,1,GCGGGA
19,13395956,13395959,1,/
19,14262128,14262131,1,/
19,17328268,17328268,1,AGT
19,17662615,17662621,1,/
19,2434042,2434042,1,CGC
19,34832590,34832590,1,ACA
19,36394284,36394287,1,/
19,38091990,38091999,1,/
19,39297105,39297108,1,/
19,39876690,39876693,1,/
19,40839762,40839762,1,AGA
19,42265885,42265894,1,/
19,42385024,42385024,1,GACGGG
19,4267720,4267726,1,/
19,43674268,43674268,1,GCC
19,43998906,43998909,1,/
19,44622696,44622699,1,/
19,44739058,44739067,1,/
19,4523574,4523577,1,/
19,46185167,46185176,1,/
19,46519952,46519955,1,/
19,49983836,49983836,1,AGGCTGCCC
19,50104899,50104905,1,/
19,50166510,50166510,1,TTG
19,50310611,50310611,1,CCT
19,51020906,51020909,1,/
19,51649277,51649277,1,CTC
19,52399766,52399769,1,/
19,53209779,53209779,1,ATT
19,57985545,57985548,1,/
19,58017753,58017753,1,AGG
19,58452351,58452354,1,/
19,6161293,6161293,1,AATGTG
19,758670,758679,1,/
19,8520294,8520297,1,/
2,10188017,10188017,1,CCG
2,102003654,102003657,1,/
2,11053864,11053867,1,/
2,130834667,130834667,1,TCC
2,143799729,143799732,1,/
2,144008136,144008136,1,GGC
2,165555998,165555998,1,GGA
2,167055197,167055203,1,/
2,168099135,168099141,1,/
2,191550274,191550277,1,/
2,196892757,196892760,1,/
2,197657762,197657768,1,/
2,201437782,201437782,1,AAG
2,203846825,203846828,1,/
2,207605782,207605782,1,ATT
2,210894533,210894533,1,GGA
2,234357886,234357886,1,TGGCTC
2,237300624,237300624,1,TACCTC
2,239051520,239051520,1,CGC
2,242573198,242573198,1,GCA
2,242758326,242758329,1,/
2,28616666,28616669,1,/
2,29294300,29294300,1,CGTACC
2,65296891,65296891,1,CCG
2,79385871,79385880,1,/
2,85553993,85553996,1,/
2,86258654,86258660,1,/
2,88093621,88093621,1,CTG
2,96993234,96993237,1,/
20,13756734,13756743,1,/
20,1616208,1616211,1,/
20,2375886,2375886,1,GTCGAC
20,2637816,2637816,1,TGC
20,2796280,2796283,1,/
20,30607032,30607038,1,/
20,3184029,3184029,1,ATG
20,32664890,32664890,1,GGC
20,34611637,34611643,1,/
20,35386497,35386500,1,/
20,3765583,3765583,1,CTC
20,42574631,42574637,1,/
20,42825874,42825877,1,/
20,44803264,44803264,1,CGC
20,47269132,47269141,1,/
20,55101027,55101033,1,/
20,56735782,56735785,1,/
21,30419292,30419292,1,AGTGTC
21,33068902,33068911,1,/
21,39426996,39426999,1,/
21,45107648,45107657,1,/
21,45750207,45750207,1,GTT
21,46595759,46595762,1,/
22,19711919,19711919,1,CGCGCC
22,20920847,20920850,1,/
22,22599721,22599721,1,TGG
22,23406252,23406258,1,/
22,23964306,23964306,1,TCACCC
22,29654813,29654816,1,/
22,30660090,30660096,1,/
22,31487156,31487159,1,/
22,36876777,36876786,1,/
22,38485128,38485128,1,CCG
22,41924608,41924608,1,GCA
22,51159938,51159941,1,/
3,100451379,100451379,1,CTG
3,108380732,108380735,1,/
3,108672439,108672442,1,/
3,11402174,11402177,1,/
3,122003627,122003627,1,CGC
3,127396338,127396341,1,/
3,134078155,134078158,1,/
3,141012001,141012004,1,/
3,146233844,146233847,1,/
3,149485183,149485186,1,/
3,183493821,183493827,1,/
3,184801093,184801099,1,/
3,195594931,195594931,1,TGGGGC
3,197880173,197880173,1,GAAGAAGAA
3,24003798,24003801,1,/
3,46401225,46401231,1,/
3,46717125,46717128,1,/
3,49713190,49713196,1,/
3,52255747,52255753,1,/
3,52471657,52471663,1,/
3,52740143,52740149,1,/
3,64672492,64672501,1,/
3,69168160,69168163,1,/
3,69225724,69225727,1,/
3,71803694,71803694,1,CGG
3,9945814,9945814,1,TGA
4,3006019,3006022,1,/
4,737364,737367,1,/
5,110075093,110075093,1,GTGGTCCGC
5,11385202,11385205,1,/
5,124080211,124080211,1,CGCCGC
5,125822664,125822667,1,/
5,131007761,131007761,1,CTG
5,138658622,138658622,1,ATACAA
5,141694649,141694649,1,CGC
5,142526840,142526840,1,GTC
5,149240497,149240497,1,GGC
5,149406441,149406444,1,/
5,149452888,149452894,1,/
5,150443218,150443218,1,GGT
5,150682795,150682795,1,GGT
5,154202092,154202095,1,/
5,157171007,157171007,1,AACCTC
5,167919695,167919701,1,/
5,172396513,172396516,1,/
5,176314267,176314267,1,CTT
5,43039627,43039636,1,/
5,44809428,44809431,1,/
5,54275200,54275203,1,/
5,60183273,60183273,1,GTC
5,75003588,75003588,1,ATA
5,79281457,79281460,1,/
5,79355586,79355586,1,CCGCGACAT
5,94994537,94994540,1,/
6,110300389,110300389,1,TTACAGCGG
6,116559456,116559465,1,/
6,121768340,121768340,1,TTG
6,126080820,126080820,1,GCCGCC
6,130535522,130535531,1,/
6,135363227,135363227,1,AAG
6,150290389,150290392,1,/
6,15523316,15523319,1,/
6,160328946,160328946,1,CCACAG
6,160577103,160577103,1,GGA
6,1611270,1611270,1,CGCAGG
6,170892757,170892760,1,/
6,26468264,26468273,1,/
6,28543867,28543867,1,ATC
6,31525538,31525541,1,/
6,31996830,31996833,1,/
6,32083568,32083568,1,GCT
6,34512037,34512040,1,/
6,34803994,34804000,1,/
6,35477451,35477451,1,GGG
6,41658821,41658830,1,/
6,43418658,43418661,1,/
6,52132684,52132684,1,TCC
6,74161311,74161311,1,GCT
6,84624143,84624146,1,/
6,96034472,96034475,1,/
6,96997342,96997345,1,/
7,100028834,100028840,1,/
7,101918538,101918541,1,/
7,102108583,102108583,1,TTC
7,127222533,127222533,1,TCCTCCCAC
7,127251204,127251204,1,AGTGAAGCT
7,127975943,127975943,1,ATCTCC
7,134632261,134632261,1,CGG
7,137567256,137567256,1,GGA
7,138602758,138602758,1,CAA
7,142569648,142569657,1,/
7,150034515,150034515,1,GCC
7,24905018,24905021,1,/
7,30092401,30092401,1,ACC
7,30325291,30325291,1,TGGCGGCGG
7,38431470,38431470,1,TCC
7,47343065,47343071,1,/
7,6838000,6838006,1,/
7,72912875,72912878,1,/
7,73254380,73254380,1,GAG
7,74143179,74143179,1,CCC
7,76112241,76112244,1,/
7,99001115,99001115,1,CCT
7,99758256,99758256,1,ATG
8,101586105,101586108,1,/
8,120430540,120430540,1,CAG
8,130777895,130777895,1,GGAGAA
8,132982829,132982835,1,/
8,143866695,143866701,1,/
8,144295762,144295768,1,/
8,144590054,144590057,1,/
8,144803565,144803568,1,/
8,145689611,145689611,1,TGA
8,145727132,145727141,1,/
8,17813011,17813011,1,ACA
8,20107564,20107564,1,GGTGCTGCA
8,22458803,22458803,1,TTT
8,23153564,23153564,1,AAA
8,27369361,27369367,1,/
8,37554755,37554755,1,CGT
8,39606836,39606839,1,/
8,68419103,68419103,1,GTA
8,71619214,71619217,1,/
8,81555350,81555350,1,GCT
8,87163725,87163725,1,GAC
8,87414350,87414353,1,/
8,90936906,90936915,1,/
9,116185617,116185626,1,/
9,124632959,124632965,1,/
9,125330490,125330493,1,/
9,125673776,125673779,1,/
9,127566552,127566552,1,CTG
9,130493586,130493589,1,/
9,140084357,140084357,1,CAA
9,140139624,140139627,1,/
9,21166185,21166191,1,/
9,21216878,21216884,1,/
9,26917138,26917138,1,TGA
9,27524775,27524775,1,CCTCAG
9,35660423,35660426,1,/
9,36122994,36122997,1,/
9,37745817,37745820,1,/
9,71155641,71155644,1,/
9,79635764,79635767,1,/
9,91617135,91617135,1,CTC
9,97082636,97082636,1,CCA
X,11157162,11157162,1,GCGGCT
X,119206744,119206747,1,/
X,119388012,119388015,1,/
X,129377560,129377563,1,/
X,134125182,134125182,1,AGC
X,134967331,134967334,1,/
X,141291573,141291576,1,/
X,16170714,16170717,1,/
X,54275672,54275672,1,ACATAC
X,68749494,68749497,1,/
X,70444256,70444256,1,AGG
X,70683776,70683782,1,/
X,72667521,72667521,1,TGG
X,8503848,8503848,1,GGGACT
X,9707588,9707594,1,/
Y,15447839,15447839,1,GACTTA
Y,20893734,20893737,1,/
Y,6932089,6932089,1,CCACAGCCA

## Sheet: neutral_all
1,100155164,100155167,1,/				These are 3n neutral indels identified from UCSC mammalian alignments. The 9,710 neutral indels were chosen so that there was one random indel per gene.
1,100182989,100182992,1,/
1,100340259,100340259,1,AAC
1,100550964,100550964,1,CTC
1,101004538,101004541,1,/
1,10166368,10166368,1,CTT
1,101704550,101704550,1,TCC
1,1022907,1022916,1,/
1,10380190,10380190,1,GGA
1,10502428,10502431,1,/
1,10689895,10689898,1,/
1,109466750,109466750,1,AAC
1,109477365,109477371,1,/
1,109538219,109538219,1,AGG
1,109770997,109771000,1,/
1,109815561,109815564,1,/
1,109849557,109849557,1,AGC
1,109856952,109856961,1,/
1,110168997,110168997,1,CGG
1,110282902,110282902,1,GAC
1,110300604,110300604,1,TTCTTA
1,110466373,110466376,1,/
1,110950374,110950383,1,/
1,11129755,11129758,1,/
1,111742400,111742406,1,/
1,111862882,111862882,1,AGG
1,11190683,11190683,1,GCA
1,112018680,112018686,1,/
1,112045960,112045960,1,CTCGTC
1,112270113,112270113,1,TCCGGA
1,112999657,112999660,1,/
1,113161704,113161704,1,CGC
1,113232662,113232662,1,CCT
1,113255436,113255439,1,/
1,113666634,113666637,1,/
1,1141916,1141916,1,CCC
1,114226370,114226376,1,/
1,114308701,114308704,1,/
1,114372629,114372632,1,/
1,114438071,114438074,1,/
1,114522185,114522185,1,GGC
1,114964203,114964206,1,/
1,11561727,11561730,1,/
1,116202378,116202378,1,ACACAG
1,116243899,116243902,1,/
1,116380854,116380860,1,/
1,116926689,116926695,1,/
1,11710780,11710789,1,/
1,117122285,117122291,1,/
1,117568275,117568275,1,TGGACG
1,117660733,117660736,1,/
1,11769471,11769471,1,CAT
1,11810236,11810236,1,CCC
1,1182042,1182045,1,/
1,118483495,118483498,1,/
1,118596676,118596676,1,GTCTTT
1,11893578,11893578,1,TCG
1,119923711,119923711,1,TCCAGAAAT
1,12009863,12009866,1,/
1,120345779,120345782,1,/
1,120458500,120458500,1,GCC
1,12091847,12091856,1,/
1,12169683,12169683,1,GCA
1,1219419,1219428,1,/
1,1229962,1229968,1,/
1,12445355,12445355,1,TCG
1,1262792,1262792,1,ACGTCC
1,12806381,12806381,1,GCA
1,12835817,12835823,1,/
1,12853608,12853608,1,CAA
1,12907738,12907738,1,AGG
1,1290962,1290962,1,CAG
1,12920011,12920011,1,TAC
1,12942114,12942120,1,/
1,12980218,12980218,1,GCT
1,13524179,13524179,1,GTC
1,13646202,13646211,1,/
1,13669043,13669043,1,TCT
1,1371178,1371184,1,/
1,13744683,13744686,1,/
1,13933774,13933783,1,/
1,1407285,1407288,1,/
1,14109004,14109007,1,/
1,144815939,144815939,1,TGT
1,145015925,145015931,1,/
1,145282020,145282023,1,/
1,145415397,145415400,1,/
1,145474652,145474658,1,/
1,145562047,145562047,1,GCC
1,145588988,145588988,1,TTC
1,145606291,145606294,1,/
1,145761305,145761305,1,GGG
1,145816713,145816716,1,/
1,146643651,146643654,1,/
1,147091550,147091553,1,/
1,147230612,147230615,1,/
1,147381087,147381087,1,GGAGGA
1,150199094,150199097,1,/
1,150259234,150259237,1,/
1,150482220,150482220,1,CTC
1,150526393,150526399,1,/
1,150551547,150551547,1,GAC
1,150601550,150601556,1,/
1,150672630,150672633,1,/
1,150779262,150779262,1,AGT
1,150789676,150789676,1,AGA
1,151006476,151006476,1,CTT
1,151009234,151009234,1,ATT
1,151105752,151105755,1,/
1,151262184,151262184,1,GAC
1,151314929,151314932,1,/
1,151377416,151377416,1,TGAGGGCTC
1,151493076,151493079,1,/
1,151553485,151553491,1,/
1,151678744,151678753,1,/
1,151787821,151787827,1,/
1,152005158,152005164,1,/
1,152382707,152382710,1,/
1,152573478,152573478,1,TGA
1,152692637,152692643,1,/
1,152944389,152944392,1,/
1,152957764,152957767,1,/
1,152975575,152975575,1,CCTCCA
1,153317673,153317676,1,/
1,153509776,153509779,1,/
1,153701174,153701177,1,/
1,153747879,153747879,1,TTACGG
1,153941875,153941881,1,/
1,154245855,154245855,1,GAA
1,154296097,154296100,1,/
1,154474008,154474008,1,GCTGCTACT
1,154569436,154569442,1,/
1,154680586,154680589,1,/
1,154923855,154923855,1,CGT
1,154956264,154956264,1,CAA
1,154987638,154987638,1,TGT
1,155014030,155014030,1,CCAGAG
1,155033901,155033904,1,/
1,155039394,155039394,1,GCCCCTTCG
1,155160229,155160232,1,/
1,155178983,155178983,1,TCC
1,155210884,155210893,1,/
1,155220226,155220226,1,GGG
1,155230430,155230430,1,GGCAGG
1,155233046,155233046,1,GCG
1,15541726,15541729,1,/
1,155583508,155583508,1,CCC
1,155658754,155658754,1,CCTTTTCTG
1,155823381,155823390,1,/
1,155921925,155921931,1,/
1,156106117,156106120,1,/
1,156144692,156144698,1,/
1,156213852,156213852,1,TCTGGG
1,156236051,156236051,1,CGACGA
1,156255485,156255485,1,CCA
1,156265356,156265359,1,/
1,156384517,156384520,1,/
1,156438637,156438640,1,/
1,156526328,156526328,1,TCC
1,156593327,156593327,1,CCC
1,156622270,156622270,1,TCCCCA
1,156697400,156697403,1,/
1,156713503,156713506,1,/
1,156737886,156737892,1,/
1,1568210,1568210,1,CTCGGTCCG
1,156873745,156873748,1,/
1,156890620,156890620,1,CCC
1,156955946,156955949,1,/
1,15707222,15707225,1,/
1,157514659,157514662,1,/
1,157551372,157551375,1,/
1,157659666,157659666,1,AGA
1,157739777,157739780,1,/
1,15783606,15783606,1,CGAGGT
1,158064776,158064779,1,/
1,158225984,158225987,1,/
1,158368553,158368553,1,CTT
1,15844883,15844889,1,/
1,158670179,158670179,1,TTG
1,159021590,159021590,1,CGG
1,159175781,159175784,1,/
1,159283523,159283526,1,/
1,159557756,159557756,1,TTC
1,159683805,159683811,1,/
1,159779996,159779996,1,CAAAAA
1,159803057,159803057,1,TCT
1,15986888,15986891,1,/
1,159899158,159899164,1,/
1,160068222,160068231,1,/
1,160209893,160209896,1,/
1,160313242,160313245,1,/
1,160520792,160520798,1,/
1,160604646,160604646,1,CCT
1,160718126,160718126,1,AAC
1,160784382,160784382,1,TCA
1,160806029,160806035,1,/
1,160846558,160846558,1,AAA
1,160970001,160970001,1,CTG
1,161007783,161007786,1,/
1,161145657,161145657,1,GGGGCAACA
1,161188060,161188063,1,/
1,161483706,161483706,1,ATG
1,161495669,161495678,1,/
1,161595938,161595941,1,/
1,161647316,161647316,1,GGAAGACTC
1,161968024,161968030,1,/
1,16332603,16332603,1,CCA
1,16344381,16344384,1,/
1,16352711,16352711,1,GAA
1,1640298,1640298,1,TCT
1,16459823,16459826,1,/
1,16534600,16534600,1,TGT
1,165533033,165533033,1,TAGCCC
1,165667732,165667732,1,TCCGAG
1,1663940,1663943,1,/
1,166890389,166890392,1,/
1,167096109,167096112,1,/
1,16735654,16735654,1,TCC
1,167367289,167367289,1,GGGGGC
1,167745390,167745390,1,CCG
1,168014299,168014305,1,/
1,168056890,168056893,1,/
1,168205953,168205956,1,/
1,169454958,169454961,1,/
1,169576351,169576354,1,/
1,169670706,169670706,1,CTT
1,1696844,1696844,1,GCA
1,169702130,169702130,1,AAT
1,169762507,169762510,1,/
1,169796976,169796979,1,/
1,171174611,171174614,1,/
1,171502018,171502021,1,/
1,171621456,171621456,1,TGG
1,171761370,171761373,1,/
1,172558815,172558818,1,/
1,172628485,172628488,1,/
1,173019972,173019975,1,/
1,173157700,173157706,1,/
1,17331191,17331194,1,/
1,173780403,173780403,1,CGTTGT
1,173794481,173794484,1,/
1,173931208,173931211,1,/
1,174973894,174973897,1,/
1,175086191,175086194,1,/
1,176175882,176175882,1,GCGCTC
1,176760548,176760548,1,GCA
1,177199061,177199061,1,ACG
1,177937028,177937031,1,/
1,178489862,178489868,1,/
1,178834865,178834868,1,/
1,179051377,179051386,1,/
1,179112107,179112107,1,TAC
1,179271836,179271839,1,/
1,17928655,17928664,1,/
1,179437760,179437760,1,GACACG
1,179638410,179638419,1,/
1,179821783,179821792,1,/
1,179983531,179983534,1,/
1,180165776,180165776,1,CACAGACGA
1,180905009,180905009,1,AGG
1,181021608,181021611,1,/
1,181058808,181058808,1,CGGAGG
1,181452910,181452910,1,TGG
1,182026840,182026840,1,GTT
1,182569463,182569469,1,/
1,182821368,182821368,1,ATT
1,183200199,183200199,1,CGCCCT
1,183533151,183533154,1,/
1,183617149,183617158,1,/
1,184006472,184006475,1,/
1,184020957,184020966,1,/
1,1847141,1847144,1,/
1,184723761,184723761,1,GGG
1,184764577,184764577,1,GGACCA
1,185125772,185125772,1,GGACCT
1,185130024,185130027,1,/
1,186281476,186281476,1,GGT
1,186296695,186296698,1,/
1,18704756,18704756,1,CGT
1,193070301,193070307,1,/
1,19577987,19577987,1,CCGGCC
1,19585294,19585294,1,GGA
1,196659234,196659237,1,/
1,196928153,196928153,1,CGCAGA
1,196967300,196967303,1,/
1,197024863,197024863,1,GGG
1,197111978,197111981,1,/
1,197169569,197169569,1,TCG
1,197390765,197390765,1,GGG
1,197871873,197871876,1,/
1,198665960,198665963,1,/
1,19983464,19983467,1,/
1,200017461,200017467,1,/
1,20005684,20005687,1,/
1,200378327,200378327,1,GCC
1,200587812,200587815,1,/
1,200635743,200635743,1,GAG
1,200817345,200817348,1,/
1,200842208,200842208,1,ATG
1,200954087,200954090,1,/
1,201009465,201009468,1,/
1,20107206,20107215,1,/
1,201617901,201617904,1,/
1,201869524,201869527,1,/
1,201981548,201981548,1,CGG
1,202097524,202097527,1,/
1,202128485,202128485,1,ACTATG
1,202400692,202400692,1,CGA
1,202574833,202574833,1,GGTGCCAGA
1,202731869,202731869,1,GTCCTT
1,203044840,203044843,1,/
1,203144746,203144746,1,TCC
1,203151925,203151925,1,AGC
1,203188434,203188440,1,/
1,203452413,203452419,1,/
1,203465230,203465233,1,/
1,203708797,203708800,1,/
1,204120830,204120833,1,/
1,204125323,204125323,1,CTT
1,204159649,204159649,1,AGC
1,204167605,204167605,1,GAG
1,204228779,204228785,1,/
1,204379394,204379394,1,CGA
1,204438616,204438619,1,/
1,204518394,204518394,1,AAG
1,204587134,204587137,1,/
1,20490628,20490634,1,/
1,204913456,204913459,1,/
1,205022357,205022357,1,TGCTGG
1,205052793,205052796,1,/
1,205180619,205180619,1,GCCGGG
1,205210933,205210942,1,/
1,205273212,205273215,1,/
1,205350969,205350972,1,/
1,205553239,205553245,1,/
1,205589827,205589827,1,CTG
1,205632206,205632209,1,/
1,205739539,205739542,1,/
1,205779420,205779420,1,CAC
1,205813338,205813338,1,TGT
1,205884297,205884297,1,TCAGAG
1,206230950,206230956,1,/
1,206240168,206240168,1,CTGTCC
1,206325301,206325304,1,/
1,20662869,20662872,1,/
1,206666640,206666640,1,TTCCAA
1,206776415,206776415,1,TCT
1,206820886,206820889,1,/
1,206858690,206858699,1,/
1,207014349,207014355,1,/
1,207075350,207075353,1,/
1,207087279,207087282,1,/
1,207103698,207103698,1,AGG
1,207132009,207132009,1,GCAGTCCTC
1,207198248,207198248,1,GGT
1,207224329,207224332,1,/
1,207252299,207252302,1,/
1,207271591,207271591,1,AGCCGAATT
1,207495196,207495199,1,/
1,207652620,207652620,1,TTT
1,207707562,207707571,1,/
1,207959022,207959025,1,/
1,208073283,208073292,1,/
1,20827366,20827369,1,/
1,20879852,20879855,1,/
1,20964514,20964514,1,CCA
1,209785302,209785302,1,GCC
1,209797293,209797296,1,/
1,209907685,209907685,1,CAG
1,209936181,209936181,1,ACACAG
1,209956515,209956515,1,AGA
1,21014028,21014031,1,/
1,210267805,210267808,1,/
1,210415636,210415639,1,/
1,21071318,21071318,1,TTC
1,211545851,211545851,1,ACC
1,211652531,211652531,1,GGC
1,211748822,211748825,1,/
1,21177891,21177894,1,/
1,211836889,211836892,1,/
1,212273673,212273676,1,/
1,212459474,212459474,1,CCGCCGCCG
1,212606359,212606362,1,/
1,212799557,212799560,1,/
1,212860169,212860172,1,/
1,212960910,212960913,1,/
1,212965268,212965268,1,CTTCAG
1,213031966,213031966,1,AAG
1,213341287,213341287,1,AAA
1,214557068,214557068,1,CTC
1,214794172,214794175,1,/
1,215752380,215752380,1,CTC
1,215990461,215990464,1,/
1,21771626,21771626,1,CCT
1,217947764,217947764,1,AGG
1,218458728,218458728,1,AAAAAA
1,219347258,219347258,1,GCC
1,220101311,220101311,1,CGGGCTGCG
1,220162053,220162059,1,/
1,220406194,220406197,1,/
1,22041925,22041925,1,GTC
1,220835178,220835184,1,/
1,220863865,220863871,1,/
1,220960297,220960300,1,/
1,221057873,221057876,1,/
1,22148097,22148097,1,AGCCCC
1,222705379,222705382,1,/
1,222761858,222761861,1,/
1,222801762,222801765,1,/
1,222860321,222860324,1,/
1,223176069,223176069,1,GCG
1,223284983,223284983,1,TTG
1,223536703,223536706,1,/
1,223813565,223813565,1,ACCTCT
1,223986154,223986154,1,CTG
1,224301848,224301848,1,CGG
1,224505404,224505407,1,/
1,225142739,225142742,1,/
1,225707037,225707040,1,/
1,226059725,226059728,1,/
1,226075150,226075150,1,CGG
1,226127123,226127123,1,GGG
1,226179002,226179008,1,/
1,226374261,226374270,1,/
1,226413417,226413423,1,/
1,226570751,226570754,1,/
1,226924495,226924495,1,GCC
1,227071430,227071430,1,CAC
1,227152830,227152833,1,/
1,227920266,227920266,1,TGTCCT
1,227935406,227935409,1,/
1,228033249,228033252,1,/
1,228289130,228289139,1,/
1,228294475,228294481,1,/
1,228336393,228336393,1,CAG
1,228345913,228345919,1,/
1,228363042,228363042,1,CGG
1,228548269,228548275,1,/
1,228593910,228593913,1,/
1,228612899,228612899,1,CGGTAG
1,228871567,228871576,1,/
1,229440968,229440968,1,GTC
1,229477969,229477975,1,/
1,229643901,229643904,1,/
1,229694033,229694039,1,/
1,229773451,229773457,1,/
1,22986051,22986054,1,/
1,230503778,230503781,1,/
1,230827242,230827242,1,GGC
1,230846203,230846206,1,/
1,230933938,230933938,1,AGGACG
1,231003995,231003995,1,GGAGTCCCC
1,231114354,231114360,1,/
1,231114893,231114896,1,/
1,231175831,231175834,1,/
1,231299492,231299495,1,/
1,231374648,231374648,1,CCT
1,231410991,231410994,1,/
1,231473172,231473172,1,GCGGCC
1,231487299,231487302,1,/
1,231502187,231502193,1,/
1,232144712,232144715,1,/
1,232650906,232650912,1,/
1,233397874,233397877,1,/
1,233515447,233515447,1,GCTCCC
1,23380257,23380263,1,/
1,234367215,234367215,1,GGC
1,2343923,2343929,1,/
1,234509562,234509565,1,/
1,23519909,23519912,1,/
1,235295094,235295097,1,/
1,235377293,235377296,1,/
1,235594054,235594054,1,ACT
1,235647792,235647792,1,GCA
1,236205442,236205445,1,/
1,236371386,236371386,1,AGC
1,236557787,236557787,1,CAG
1,236706231,236706234,1,/
1,236721765,236721768,1,/
1,236959018,236959027,1,/
1,23758346,23758346,1,AGG
1,238053919,238053919,1,AGT
1,23857121,23857121,1,AGG
1,240070904,240070907,1,/
1,241682942,241682951,1,/
1,241755436,241755439,1,/
1,241798484,241798490,1,/
1,241803502,241803508,1,/
1,241951294,241951294,1,AGA
1,242042471,242042471,1,CCG
1,242159492,242159492,1,CCC
1,24288162,24288171,1,/
1,243328316,243328319,1,/
1,243434349,243434352,1,/
1,2435571,2435571,1,TCA
1,24411051,24411051,1,CCA
1,24447564,24447573,1,/
1,244641236,244641239,1,/
1,24485633,24485633,1,GGA
1,245006456,245006456,1,AAACCA
1,245018843,245018846,1,/
1,245850662,245850665,1,/
1,246720751,246720754,1,/
1,246810504,246810504,1,AGA
1,247013735,247013735,1,AAA
1,24727843,24727843,1,TTT
1,247486508,247486511,1,/
1,247587325,247587325,1,TCGCCC
1,247694885,247694888,1,/
1,247737620,247737620,1,GAC
1,247978336,247978339,1,/
1,248020822,248020822,1,TCG
1,248309356,248309359,1,/
1,248344191,248344194,1,/
1,248487338,248487341,1,/
1,248512980,248512983,1,/
1,248569377,248569380,1,/
1,248636817,248636817,1,CTCATCCTC
1,248790420,248790420,1,TTC
1,248802251,248802251,1,GAG
1,248814040,248814046,1,/
1,248844683,248844686,1,/
1,249106360,249106360,1,GAT
1,249141940,249141940,1,TTGCCA
1,249144520,249144523,1,/
1,249211059,249211059,1,GGA
1,2493217,2493220,1,/
1,24995952,24995955,1,/
1,25233841,25233850,1,/
1,25558675,25558675,1,GCT
1,25573180,25573180,1,TAG
1,2560825,2560825,1,TGT
1,25633202,25633202,1,AGT
1,25717344,25717347,1,/
1,26085086,26085086,1,CTCCAACAG
1,26126781,26126784,1,/
1,26510766,26510766,1,CCT
1,26596092,26596095,1,/
1,26610860,26610863,1,/
1,26694273,26694273,1,GAGAAG
1,26752911,26752911,1,GAG
1,27023629,27023632,1,/
1,27226704,27226710,1,/
1,27240340,27240340,1,GAGGGCCTG
1,27269180,27269180,1,CGA
1,27277893,27277896,1,/
1,27332468,27332468,1,GGCCCG
1,27480571,27480571,1,AAC
1,27622885,27622888,1,/
1,27671879,27671882,1,/
1,27684208,27684214,1,/
1,27875087,27875090,1,/
1,27992915,27992915,1,TTT
1,28071290,28071293,1,/
1,28240656,28240659,1,/
1,28476741,28476744,1,/
1,28586445,28586445,1,GGCCGA
1,29040749,29040752,1,/
1,29314072,29314072,1,GGC
1,31212668,31212671,1,/
1,31347345,31347348,1,/
1,31769518,31769518,1,GGC
1,32042780,32042780,1,CTGCTG
1,32265432,32265432,1,TTC
1,32672330,32672333,1,/
1,32800212,32800215,1,/
1,32842318,32842321,1,/
1,33059005,33059008,1,/
1,3319513,3319513,1,GGG
1,33360423,33360426,1,/
1,33429948,33429954,1,/
1,33502403,33502403,1,GACCGG
1,33832758,33832758,1,GCG
1,33957240,33957243,1,/
1,3407116,3407119,1,/
1,35223261,35223267,1,/
1,35370775,35370775,1,AGA
1,35476559,35476562,1,/
1,35579769,35579775,1,/
1,35658213,35658219,1,/
1,35881293,35881293,1,GCC
1,35972300,35972300,1,TTC
1,36181914,36181914,1,AGC
1,36226144,36226144,1,CTT
1,3646000,3646000,1,AGCAGCAGC
1,36565804,36565804,1,GCAGAGGTG
1,36636643,36636643,1,CCACCG
1,36754991,36754991,1,AGC
1,36785733,36785733,1,ACATGA
1,36787920,36787926,1,/
1,3688051,3688051,1,ATC
1,36894028,36894034,1,/
1,36933194,36933197,1,/
1,38006191,38006197,1,/
1,38078481,38078484,1,/
1,3809509,3809512,1,/
1,38158371,38158371,1,GGC
1,38189034,38189037,1,/
1,39340683,39340686,1,/
1,39384805,39384808,1,/
1,39800688,39800691,1,/
1,39987136,39987136,1,GAGCCC
1,40124820,40124829,1,/
1,40235908,40235911,1,/
1,40928356,40928359,1,/
1,40980245,40980245,1,CAGAAGAGG
1,41483757,41483760,1,/
1,41541062,41541065,1,/
1,42047367,42047376,1,/
1,42629203,42629209,1,/
1,42657263,42657266,1,/
1,43119545,43119548,1,/
1,43308839,43308848,1,/
1,44071942,44071945,1,/
1,44202038,44202041,1,/
1,44437259,44437265,1,/
1,44447006,44447009,1,/
1,44685935,44685935,1,CCA
1,45272204,45272210,1,/
1,45316658,45316661,1,/
1,45793905,45793905,1,AAG
1,45800152,45800152,1,CGATTC
1,45810576,45810579,1,/
1,46027476,46027479,1,/
1,46073242,46073245,1,/
1,46087926,46087926,1,GCCTGC
1,46105977,46105980,1,/
1,46160121,46160121,1,TTA
1,46501421,46501421,1,GTT
1,46751431,46751440,1,/
1,46774787,46774793,1,/
1,46977906,46977915,1,/
1,47080731,47080731,1,GAG
1,47406913,47406919,1,/
1,47560306,47560306,1,AAA
1,47606526,47606529,1,/
1,47691392,47691392,1,CGC
1,47728596,47728599,1,/
1,47882123,47882126,1,/
1,47903913,47903913,1,AGCAGCGGT
1,48694826,48694829,1,/
1,51753844,51753847,1,/
1,52344235,52344235,1,CAC
1,52704281,52704284,1,/
1,52825775,52825775,1,TCTGCC
1,52991615,52991618,1,/
1,53068094,53068097,1,/
1,53793542,53793542,1,CCG
1,53972412,53972415,1,/
1,54325799,54325799,1,GGT
1,54520140,54520143,1,/
1,54661258,54661261,1,/
1,55050393,55050393,1,CGG
1,55085668,55085668,1,CCA
1,55271852,55271852,1,CATCCG
1,55523756,55523759,1,/
1,55680557,55680566,1,/
1,57219593,57219593,1,ATCTTC
1,57372412,57372412,1,GCACACAGA
1,59787236,59787239,1,/
1,6212494,6212497,1,/
1,62190680,62190680,1,CCA
1,62330144,62330144,1,CCT
1,62910557,62910563,1,/
1,62979125,62979128,1,/
1,63944495,63944498,1,/
1,65210971,65210974,1,/
1,6525614,6525614,1,AGA
1,6529183,6529189,1,/
1,65330605,65330605,1,ATA
1,66102362,66102365,1,/
1,6615475,6615481,1,/
1,66731738,66731738,1,CTA
1,6692519,6692525,1,/
1,67147790,67147799,1,/
1,67263887,67263887,1,CAT
1,67423828,67423834,1,/
1,67705869,67705869,1,GCA
1,67793923,67793926,1,/
1,70819804,70819807,1,/
1,70877105,70877108,1,/
1,71513232,71513235,1,/
1,74507402,74507402,1,TTC
1,75055316,75055319,1,/
1,76262880,76262883,1,/
1,77334339,77334342,1,/
1,7792600,7792600,1,AGC
1,78001637,78001640,1,/
1,78194140,78194143,1,/
1,78408173,78408173,1,AGT
1,7895901,7895901,1,TTG
1,7913041,7913044,1,/
1,82456327,82456327,1,GCA
1,8390804,8390810,1,/
1,8420499,8420499,1,CCA
1,84335762,84335765,1,/
1,85116088,85116094,1,/
1,85418186,85418195,1,/
1,85583423,85583423,1,TTA
1,85655749,85655752,1,/
1,86852650,86852656,1,/
1,86964299,86964305,1,/
1,87207908,87207911,1,/
1,879375,879381,1,/
1,892379,892385,1,/
1,89409080,89409080,1,TGC
1,89448501,89448501,1,CAC
1,896160,896166,1,/
1,89618106,89618109,1,/
1,89652698,89652701,1,/
1,89726427,89726430,1,/
1,90048802,90048802,1,GCG
1,9005998,9006004,1,/
1,90493187,90493196,1,/
1,91404583,91404586,1,/
1,91978769,91978769,1,GCA
1,92327068,92327068,1,CGG
1,92446268,92446271,1,/
1,92554377,92554380,1,/
1,92946368,92946368,1,GCT
1,934613,934619,1,/
1,93649601,93649601,1,AAATCT
1,94048224,94048230,1,/
1,94640134,94640134,1,AGC
1,95001564,95001564,1,TTC
1,95360405,95360408,1,/
1,9670802,9670805,1,/
1,9790707,9790710,1,/
10,100022729,100022732,1,/
10,100186977,100186977,1,CCTGGG
10,101089162,101089171,1,/
10,101295298,101295298,1,CGC
10,101473213,101473213,1,TAA
10,101492113,101492116,1,/
10,101590089,101590092,1,/
10,101639838,101639847,1,/
10,101802236,101802236,1,GCC
10,102005587,102005590,1,/
10,102107285,102107288,1,/
10,102222944,102222947,1,/
10,102250052,102250055,1,/
10,102584730,102584733,1,/
10,102676597,102676600,1,/
10,102743605,102743605,1,AGG
10,102748254,102748257,1,/
10,102763428,102763431,1,/
10,102778769,102778769,1,GCT
10,102824636,102824639,1,/
10,102891572,102891572,1,GCG
10,102987195,102987195,1,GCC
10,103345186,103345189,1,/
10,103454373,103454382,1,/
10,103541577,103541580,1,/
10,103827386,103827389,1,/
10,103907073,103907073,1,TCC
10,103919014,103919023,1,/
10,103986343,103986343,1,CGG
10,104159074,104159077,1,/
10,104174682,104174688,1,/
10,104183910,104183913,1,/
10,104211211,104211214,1,/
10,104572457,104572460,1,/
10,104595030,104595033,1,/
10,104660415,104660418,1,/
10,105110524,105110524,1,CTC
10,105127909,105127915,1,/
10,105200195,105200195,1,GAGGAGAGG
10,105215097,105215100,1,/
10,105233160,105233160,1,TCG
10,105362868,105362874,1,/
10,105664866,105664866,1,TTG
10,105762942,105762945,1,/
10,105793774,105793777,1,/
10,105882741,105882747,1,/
10,105922121,105922121,1,GCT
10,1061788,1061788,1,CAGTCG
10,106214264,106214264,1,CAA
10,106401368,106401377,1,/
10,111893140,111893143,1,/
10,112541380,112541380,1,CCC
10,113923496,113923499,1,/
10,114136172,114136175,1,/
10,114925624,114925624,1,ATG
10,11504951,11504960,1,/
10,115334148,115334151,1,/
10,115417241,115417247,1,/
10,115486124,115486124,1,GAC
10,115531738,115531738,1,AGA
10,115612929,115612929,1,AAG
10,115663353,115663356,1,/
10,115804786,115804786,1,ACC
10,115922500,115922500,1,CTC
10,115963264,115963264,1,ACT
10,116049276,116049276,1,TGTCCC
10,116060209,116060209,1,GCA
10,116417807,116417807,1,TCG
10,116606921,116606924,1,/
10,116698111,116698120,1,/
10,117704260,117704260,1,TCA
10,118225636,118225636,1,AGA
10,118464772,118464775,1,/
10,118645928,118645928,1,CTC
10,118891806,118891806,1,GTTTTTGAT
10,118969171,118969174,1,/
10,119003579,119003588,1,/
10,119044400,119044403,1,/
10,11911607,11911607,1,AGCCCA
10,119302952,119302952,1,TGC
10,119799704,119799704,1,AGA
10,120095847,120095847,1,AGGCTCTGG
10,12077073,12077076,1,/
10,120789839,120789845,1,/
10,120797841,120797841,1,TCTCTC
10,120896038,120896041,1,/
10,120916236,120916242,1,/
10,120936543,120936543,1,AGC
10,12111094,12111094,1,TCC
10,121431833,121431833,1,ACT
10,121586885,121586885,1,GAA
10,121685548,121685548,1,GAACAG
10,12211302,12211305,1,/
10,12228282,12228285,1,/
10,122625234,122625237,1,/
10,12288259,12288262,1,/
10,123670488,123670491,1,/
10,123734568,123734577,1,/
10,123847104,123847110,1,/
10,124189203,124189206,1,/
10,124221207,124221207,1,ACT
10,124360527,124360527,1,GTG
10,124457614,124457617,1,/
10,124597024,124597027,1,/
10,124608873,124608879,1,/
10,124672319,124672319,1,TGG
10,124746893,124746893,1,CGAATGAAA
10,124896776,124896776,1,AGC
10,124909232,124909232,1,AGC
10,125650979,125650979,1,GCC
10,126370860,126370860,1,CTGACA
10,126451079,126451088,1,/
10,126716172,126716172,1,GCT
10,127452014,127452017,1,/
10,127455344,127455353,1,/
10,127477447,127477450,1,/
10,127522462,127522462,1,CAA
10,127525283,127525283,1,AGT
10,127697976,127697979,1,/
10,127806670,127806676,1,/
10,128192579,128192579,1,TGACCA
10,129245801,129245804,1,/
10,12940453,12940453,1,CCCAGA
10,129536984,129536993,1,/
10,129676599,129676599,1,ATATACAGG
10,129839224,129839224,1,CCA
10,129914173,129914176,1,/
10,131565121,131565121,1,GGA
10,13178769,13178769,1,GGCAGC
10,131934726,131934726,1,AGTGGT
10,13213173,13213176,1,/
10,13275623,13275626,1,/
10,133109786,133109789,1,/
10,13322989,13322992,1,/
10,133784285,133784285,1,CAG
10,134021587,134021587,1,GTG
10,134178990,134178993,1,/
10,134219085,134219085,1,GGGCGAGGC
10,134261377,134261380,1,/
10,134598555,134598555,1,GTC
10,134743170,134743170,1,GTA
10,13481493,13481493,1,GTGTTC
10,134942019,134942019,1,CCCCAG
10,135012146,135012149,1,/
10,135044667,135044667,1,GTCCCCGGG
10,135051618,135051621,1,/
10,135095765,135095765,1,GCTCACTCT
10,135126360,135126360,1,ATC
10,135139361,135139364,1,/
10,135192852,135192855,1,/
10,135233657,135233663,1,/
10,135237008,135237014,1,/
10,135369328,135369331,1,/
10,135440162,135440165,1,/
10,13698935,13698935,1,CCA
10,1405585,1405585,1,GGC
10,14816453,14816453,1,CTC
10,14950581,14950584,1,/
10,15106496,15106499,1,/
10,15146067,15146070,1,/
10,15256432,15256432,1,CGG
10,15883537,15883540,1,/
10,16893258,16893261,1,/
10,17199545,17199548,1,/
10,17756696,17756699,1,/
10,17922609,17922612,1,/
10,18199203,18199206,1,/
10,18242347,18242350,1,/
10,18828270,18828276,1,/
10,21147214,21147217,1,/
10,21414776,21414776,1,CTT
10,21784709,21784715,1,/
10,21962605,21962605,1,GAG
10,22171357,22171357,1,CTTTAG
10,22617080,22617086,1,/
10,22830877,22830880,1,/
10,23297236,23297236,1,TCG
10,23481907,23481907,1,GCGGCCGCA
10,23633565,23633568,1,/
10,23728616,23728619,1,/
10,24832878,24832881,1,/
10,24873976,24873976,1,GTG
10,25887071,25887071,1,GGG
10,26463225,26463228,1,/
10,26856054,26856054,1,CCCTGC
10,26986655,26986655,1,GTGGCC
10,27052882,27052882,1,CAC
10,27337849,27337852,1,/
10,27437895,27437898,1,/
10,27459830,27459830,1,TTA
10,27508761,27508764,1,/
10,28030423,28030426,1,/
10,28274086,28274086,1,CCAATTTTT
10,28905141,28905144,1,/
10,29801714,29801717,1,/
10,30315516,30315522,1,/
10,30629249,30629249,1,GAGGGACTC
10,30728036,30728036,1,GAG
10,31138793,31138799,1,/
10,31816154,31816154,1,GAG
10,3186514,3186517,1,/
10,32197427,32197427,1,GGA
10,32576122,32576125,1,/
10,32854498,32854498,1,GCT
10,33143373,33143373,1,CAAATG
10,33469271,33469274,1,/
10,34671743,34671746,1,/
10,35456707,35456710,1,/
10,35897186,35897189,1,/
10,35928466,35928472,1,/
10,37508330,37508330,1,GTTACA
10,38122039,38122042,1,/
10,38241962,38241971,1,/
10,38301278,38301278,1,ATTCCA
10,38406684,38406684,1,AAT
10,43132369,43132369,1,TGGAAT
10,43292120,43292120,1,AGA
10,43596057,43596057,1,TCG
10,43701467,43701470,1,/
10,43871173,43871176,1,/
10,43882183,43882186,1,/
10,44053276,44053279,1,/
10,44102511,44102511,1,CTACCAAGA
10,44140227,44140230,1,/
10,45430492,45430492,1,AGA
10,45473096,45473099,1,/
10,45480278,45480278,1,GAG
10,45495997,45496000,1,/
10,45499406,45499409,1,/
10,45953733,45953736,1,/
10,46122132,46122132,1,TCC
10,46245585,46245588,1,/
10,46969398,46969404,1,/
10,46999509,46999512,1,/
10,47086852,47086852,1,AGCGTC
10,48389672,48389678,1,/
10,48416655,48416661,1,/
10,48428841,48428841,1,GGG
10,48774369,48774372,1,/
10,49431233,49431233,1,TCT
10,49659011,49659011,1,GCAGGGGGC
10,50118290,50118290,1,TGG
10,5014491,5014494,1,/
10,50186421,50186421,1,CAT
10,50315899,50315902,1,/
10,50340274,50340274,1,GAT
10,5037957,5037960,1,/
10,50396354,50396354,1,AGG
10,50534695,50534695,1,GAG
10,50736477,50736477,1,TCT
10,50820363,50820366,1,/
10,50863263,50863263,1,ACC
10,51246333,51246333,1,TCT
10,5136647,5136647,1,TGA
10,51486125,51486125,1,TCT
10,51556802,51556805,1,/
10,51585289,51585289,1,CGT
10,51748553,51748553,1,AGA
10,51869873,51869879,1,/
10,52005199,52005208,1,/
10,5238841,5238841,1,TGA
10,52569671,52569671,1,GAAGCG
10,53457847,53457850,1,/
10,54074757,54074757,1,CGTGGG
10,5415882,5415882,1,CCGGAG
10,54531373,54531379,1,/
10,5541183,5541183,1,CCTCTTGAC
10,55581890,55581890,1,GTG
10,5788822,5788822,1,AAA
10,58118427,58118433,1,/
10,5937101,5937104,1,/
10,59956166,59956175,1,/
10,60029051,60029057,1,/
10,6005774,6005780,1,/
10,60146007,60146010,1,/
10,60588566,60588566,1,CAACCACGT
10,6063626,6063626,1,CGTTCG
10,60936671,60936674,1,/
10,61112148,61112154,1,/
10,61414104,61414110,1,/
10,61552710,61552710,1,CCTGCG
10,61834731,61834734,1,/
10,62648487,62648490,1,/
10,63190993,63190996,1,/
10,63445864,63445870,1,/
10,63852406,63852406,1,GGGCGGGGG
10,63964741,63964744,1,/
10,64565253,64565259,1,/
10,64573035,64573038,1,/
10,64913459,64913459,1,GCT
10,64968043,64968046,1,/
10,65370081,65370084,1,/
10,6557096,6557096,1,ATG
10,68687766,68687766,1,CAC
10,69644683,69644686,1,/
10,69991076,69991076,1,GGG
10,70166584,70166587,1,/
10,70178887,70178887,1,AGA
10,70287115,70287121,1,/
10,70405667,70405667,1,AAA
10,70496779,70496788,1,/
10,70645631,70645631,1,CAT
10,70666731,70666734,1,/
10,70719614,70719614,1,AAA
10,70847976,70847979,1,/
10,70940186,70940189,1,/
10,71160879,71160885,1,/
10,71332336,71332339,1,/
10,71391573,71391576,1,/
10,71905761,71905764,1,/
10,7214552,7214555,1,/
10,72195351,72195354,1,/
10,72298655,72298655,1,CAG
10,72360629,72360632,1,/
10,72434511,72434511,1,CGT
10,72531135,72531138,1,/
10,72972782,72972782,1,CTG
10,73475725,73475728,1,/
10,73521548,73521551,1,/
10,73580004,73580007,1,/
10,73767765,73767768,1,/
10,73846715,73846724,1,/
10,73972964,73972967,1,/
10,74034010,74034010,1,GTC
10,74104812,74104821,1,/
10,74322705,74322705,1,TCGGCC
10,74451958,74451961,1,/
10,74890568,74890574,1,/
10,74908106,74908109,1,/
10,74990198,74990198,1,GCA
10,75003198,75003201,1,/
10,75072308,75072311,1,/
10,75277357,75277357,1,AGACAGACT
10,75394340,75394343,1,/
10,75406608,75406611,1,/
10,75457437,75457437,1,TCT
10,75520048,75520048,1,GCC
10,75551966,75551969,1,/
10,75567976,75567976,1,ACT
10,75673444,75673444,1,GAA
10,75911048,75911051,1,/
10,76788706,76788706,1,AAG
10,76818190,76818193,1,/
10,76970925,76970925,1,ATG
10,77161101,77161107,1,/
10,78084192,78084192,1,GAGGTCCAC
10,79397264,79397267,1,/
10,79565555,79565558,1,/
10,8007593,8007593,1,AGAAGA
10,81070787,81070790,1,/
10,81107404,81107407,1,/
10,81702242,81702251,1,/
10,81838476,81838476,1,CGA
10,81892568,81892577,1,/
10,81928801,81928801,1,TGC
10,82049129,82049129,1,CGC
10,82098900,82098903,1,/
10,82126646,82126649,1,/
10,82331307,82331307,1,GGA
10,859001,859007,1,/
10,85901318,85901318,1,TCA
10,85936258,85936267,1,/
10,85961577,85961577,1,CGA
10,85981718,85981718,1,CGGATC
10,85992425,85992428,1,/
10,86131312,86131315,1,/
10,88259700,88259700,1,CAT
10,88414644,88414647,1,/
10,88476421,88476421,1,GCCACC
10,88702107,88702110,1,/
10,88722395,88722404,1,/
10,88854411,88854411,1,GCGACGGCT
10,88911331,88911331,1,CTT
10,88994091,88994091,1,GAC
10,89120739,89120745,1,/
10,90034747,90034747,1,GGG
10,90351246,90351249,1,/
10,90427126,90427129,1,/
10,90486660,90486663,1,/
10,90521189,90521189,1,CTG
10,90673016,90673019,1,/
10,90770533,90770533,1,TTATGT
10,91005436,91005439,1,/
10,91066610,91066610,1,GCA
10,91099424,91099427,1,/
10,91162614,91162617,1,/
10,91404443,91404443,1,TGCTGC
10,91484860,91484860,1,CTG
10,93221869,93221872,1,/
10,93389798,93389798,1,TGG
10,93668154,93668163,1,/
10,93702186,93702189,1,/
10,93999833,93999833,1,GGT
10,94409727,94409730,1,/
10,94454398,94454401,1,/
10,94675592,94675595,1,/
10,94824210,94824210,1,ACT
10,95169369,95169372,1,/
10,95276721,95276724,1,/
10,95425134,95425134,1,GGT
10,95430585,95430588,1,/
10,95790957,95790960,1,/
10,96117944,96117947,1,/
10,96162539,96162548,1,/
10,96333736,96333739,1,/
10,96827349,96827355,1,/
10,96972631,96972631,1,TCA
10,97023745,97023751,1,/
10,97096546,97096549,1,/
10,97423938,97423938,1,AAA
10,97607327,97607327,1,CACTCGTTG
10,97787109,97787112,1,/
10,97817720,97817729,1,/
10,97975114,97975114,1,GTT
10,98088537,98088537,1,GAC
10,98111157,98111157,1,ACT
10,98273302,98273302,1,CTC
10,98346538,98346544,1,/
10,98386613,98386616,1,/
10,98743421,98743424,1,/
10,98766448,98766457,1,/
10,98989585,98989588,1,/
10,99079444,99079447,1,/
10,99094278,99094287,1,/
10,99126541,99126547,1,/
10,99225691,99225694,1,/
10,99337576,99337576,1,ATG
10,99350280,99350280,1,GTCACCCAA
10,99400622,99400625,1,/
10,99437742,99437742,1,TAC
10,99531569,99531575,1,/
10,99625430,99625433,1,/
10,99968182,99968182,1,AGAAGG
11,1000514,1000517,1,/
11,10052684,10052687,1,/
11,100847138,100847138,1,TCC
11,100863086,100863092,1,/
11,100999330,100999330,1,GGGTGGCAG
11,101454218,101454218,1,GCG
11,101765763,101765763,1,AAA
11,101984960,101984969,1,/
11,102201755,102201758,1,/
11,102221095,102221098,1,/
11,102272811,102272814,1,/
11,102496015,102496018,1,/
11,102575307,102575310,1,/
11,102589196,102589202,1,/
11,102668758,102668758,1,TGC
11,102714206,102714212,1,/
11,1027793,1027793,1,TGTTCTGGC
11,102826345,102826345,1,GTC
11,103080649,103080652,1,/
11,10327931,10327937,1,/
11,103907887,103907893,1,/
11,104822707,104822707,1,AATGGT
11,104877874,104877874,1,ATG
11,104901974,104901977,1,/
11,10582187,10582190,1,/
11,10673577,10673586,1,/
11,106888573,106888573,1,CTGACT
11,107299641,107299641,1,GCA
11,107663373,107663373,1,CAC
11,107992377,107992383,1,/
11,10800248,10800254,1,/
11,108031771,108031774,1,/
11,108199789,108199792,1,/
11,10823940,10823943,1,/
11,108253850,108253850,1,CTCCTT
11,108369025,108369028,1,/
11,108380619,108380622,1,/
11,108594118,108594118,1,GATGGGCCT
11,10876196,10876196,1,AGT
11,109294714,109294714,1,GAG
11,110007838,110007841,1,/
11,1102542,1102545,1,/
11,110300977,110300977,1,CTGGGC
11,110450364,110450370,1,/
11,111154905,111154905,1,TCC
11,111167050,111167059,1,/
11,111365909,111365909,1,CCA
11,111386242,111386245,1,/
11,111428321,111428324,1,/
11,111594352,111594352,1,GCA
11,111746101,111746104,1,/
11,111750322,111750325,1,/
11,111779503,111779506,1,/
11,111796815,111796815,1,GCCTCGCTC
11,111889736,111889739,1,/
11,111899556,111899559,1,/
11,111941371,111941374,1,/
11,111953475,111953478,1,/
11,112014463,112014466,1,/
11,112050037,112050040,1,/
11,112097184,112097187,1,/
11,112131182,112131182,1,CCA
11,113186992,113186995,1,/
11,113265749,113265749,1,GCCCCCCAC
11,113283420,113283420,1,AAT
11,113568121,113568121,1,AGA
11,113614688,113614691,1,/
11,113723279,113723282,1,/
11,113816629,113816632,1,/
11,114182789,114182792,1,/
11,114270859,114270859,1,CGTCGG
11,114401245,114401254,1,/
11,114453678,114453681,1,/
11,114574771,114574771,1,AAG
11,116633424,116633427,1,/
11,116662328,116662334,1,/
11,116691691,116691694,1,/
11,116707837,116707840,1,/
11,116728880,116728880,1,GGT
11,117058365,117058365,1,GCTCCACCG
11,117076794,117076797,1,/
11,117105043,117105043,1,TCG
11,117280530,117280533,1,/
11,117667929,117667932,1,/
11,117713471,117713474,1,/
11,117869977,117869980,1,/
11,118068784,118068784,1,GGCTTTTGA
11,118104215,118104218,1,/
11,118183554,118183560,1,/
11,118211119,118211122,1,/
11,118343358,118343358,1,ATC
11,118398316,118398319,1,/
11,118428453,118428456,1,/
11,118754690,118754690,1,TACAAT
11,118773517,118773520,1,/
11,118885733,118885736,1,/
11,118917137,118917140,1,/
11,118962225,118962234,1,/
11,118972332,118972332,1,ACAGCG
11,119054543,119054543,1,CAG
11,119170324,119170327,1,/
11,119185946,119185946,1,GTGGGT
11,119206857,119206863,1,/
11,119213339,119213348,1,/
11,119243779,119243779,1,TCT
11,119535982,119535985,1,/
11,11961981,11961981,1,TGT
11,11986047,11986050,1,/
11,119988976,119988979,1,/
11,120188049,120188052,1,/
11,120351005,120351005,1,CTG
11,121323245,121323254,1,/
11,122720786,122720792,1,/
11,12278349,12278349,1,GGA
11,122805709,122805709,1,CAGGTC
11,122848473,122848476,1,/
11,12315579,12315588,1,/
11,123601548,123601548,1,CTTCTT
11,123753976,123753976,1,GCTGTATAT
11,123811271,123811271,1,TCCCTGCCA
11,123814297,123814300,1,/
11,123908890,123908893,1,/
11,124016582,124016588,1,/
11,124180394,124180397,1,/
11,124252458,124252458,1,GGT
11,124266313,124266313,1,CTA
11,124413291,124413294,1,/
11,124493025,124493028,1,/
11,124508448,124508451,1,/
11,124561657,124561660,1,/
11,124622018,124622018,1,CCA
11,124628384,124628384,1,AGGCCA
11,124745502,124745505,1,/
11,124757274,124757277,1,/
11,124789859,124789859,1,GCA
11,124791295,124791295,1,CCGATC
11,124856735,124856744,1,/
11,124951674,124951677,1,/
11,125333444,125333444,1,TCA
11,125550654,125550657,1,/
11,125617300,125617306,1,/
11,125766090,125766093,1,/
11,125769278,125769278,1,GGG
11,1257734,1257734,1,GCG
11,125880363,125880372,1,/
11,126081355,126081358,1,/
11,126136093,126136096,1,/
11,126142875,126142875,1,TTC
11,126174033,126174042,1,/
11,126276408,126276408,1,TGT
11,128675290,128675293,1,/
11,128772553,128772562,1,/
11,128840722,128840728,1,/
11,129306794,129306797,1,/
11,129722479,129722479,1,CCTAAA
11,129780470,129780473,1,/
11,129991626,129991626,1,ACT
11,130298034,130298034,1,CGC
11,130343427,130343427,1,GCG
11,130784450,130784453,1,/
11,132204978,132204978,1,TCG
11,133789744,133789750,1,/
11,13407316,13407316,1,CTC
11,134121200,134121200,1,TAC
11,134123571,134123574,1,/
11,134147321,134147321,1,AACGCA
11,134241703,134241706,1,/
11,14632516,14632522,1,/
11,14840727,14840727,1,GTC
11,14991596,14991599,1,/
11,15096709,15096709,1,ACT
11,15134084,15134084,1,ATGGGGCCA
11,1578255,1578258,1,/
11,16068141,16068144,1,/
11,16776468,16776471,1,/
11,16816206,16816206,1,TGTGGT
11,17190541,17190544,1,/
11,17438491,17438494,1,/
11,17519712,17519715,1,/
11,17742969,17742972,1,/
11,17809845,17809845,1,GAG
11,1785064,1785064,1,AGCAGC
11,18195048,18195048,1,TGA
11,18269502,18269505,1,/
11,18288497,18288500,1,/
11,18314508,18314514,1,/
11,18359774,18359777,1,/
11,18428892,18428892,1,ATT
11,18498035,18498038,1,/
11,18531134,18531134,1,CGG
11,18557996,18557999,1,/
11,1856682,1856682,1,GCG
11,18637138,18637144,1,/
11,18764556,18764562,1,/
11,18956228,18956231,1,/
11,1905215,1905218,1,/
11,19077172,19077175,1,/
11,19207845,19207848,1,/
11,19246918,19246918,1,GCCAGC
11,1950363,1950363,1,AGAGCGAGA
11,19735435,19735444,1,/
11,1977557,1977557,1,GGA
11,20177955,20177955,1,GTC
11,20419182,20419185,1,/
11,205588,205588,1,CGCGAC
11,209895,209898,1,/
11,2154264,2154264,1,CAG
11,2170550,2170550,1,GGAGGAGGA
11,2189787,2189790,1,/
11,22225360,22225363,1,/
11,22646258,22646264,1,/
11,22848774,22848777,1,/
11,2291019,2291022,1,/
11,2322993,2322996,1,/
11,233453,233456,1,/
11,2423890,2423899,1,/
11,2441520,2441520,1,TTC
11,2466496,2466496,1,AAC
11,25071650,25071650,1,CTC
11,26587153,26587156,1,/
11,26692663,26692663,1,TCT
11,27360437,27360437,1,CGA
11,27695795,27695798,1,/
11,279334,279343,1,/
11,28057915,28057918,1,/
11,28352268,28352271,1,/
11,2905330,2905330,1,GGC
11,294683,294686,1,/
11,2950224,2950233,1,/
11,299432,299432,1,GCTGCA
11,30033744,30033744,1,CCA
11,3059297,3059297,1,GCT
11,308216,308222,1,/
11,3128584,3128584,1,TTG
11,31327915,31327918,1,/
11,31531431,31531434,1,/
11,319843,319846,1,/
11,3239265,3239268,1,/
11,32456496,32456499,1,/
11,32635797,32635800,1,/
11,32874932,32874935,1,/
11,32956902,32956902,1,CAC
11,33038097,33038097,1,CTGTTA
11,33373287,33373293,1,/
11,33566358,33566358,1,CAA
11,33719996,33719999,1,/
11,33731723,33731726,1,/
11,33763527,33763530,1,/
11,33891028,33891031,1,/
11,34104537,34104540,1,/
11,34167689,34167689,1,AAA
11,34378355,34378355,1,GGCCCT
11,34503984,34503990,1,/
11,34979063,34979063,1,CCT
11,35327746,35327749,1,/
11,35473442,35473445,1,/
11,35640215,35640218,1,/
11,35685096,35685099,1,/
11,36484221,36484221,1,GAAATG
11,36522995,36522995,1,GCA
11,36595609,36595612,1,/
11,36680684,36680687,1,/
11,3681244,3681247,1,/
11,3733785,3733788,1,/
11,376562,376565,1,/
11,3819086,3819095,1,/
11,3877596,3877602,1,/
11,396678,396681,1,/
11,4159532,4159535,1,/
11,428561,428567,1,/
11,4389377,4389380,1,/
11,43964460,43964460,1,GGC
11,44069610,44069616,1,/
11,44089337,44089337,1,ACG
11,44331257,44331257,1,GGC
11,44639805,44639808,1,/
11,45117378,45117378,1,GGA
11,45277301,45277304,1,/
11,4566652,4566658,1,/
11,45869060,45869063,1,/
11,45921908,45921914,1,/
11,45931711,45931714,1,/
11,45944612,45944615,1,/
11,45955591,45955594,1,/
11,4623558,4623561,1,/
11,46342023,46342023,1,CGT
11,46354899,46354899,1,AGG
11,46680950,46680953,1,/
11,46702621,46702621,1,AGCTCGCTC
11,46726137,46726140,1,/
11,46747448,46747451,1,/
11,46765645,46765645,1,CGT
11,47200447,47200456,1,/
11,47237911,47237914,1,/
11,47281385,47281391,1,/
11,47330167,47330173,1,/
11,47371632,47371632,1,ACTCCCTGC
11,47434975,47434981,1,/
11,47599551,47599551,1,TGG
11,47600659,47600662,1,/
11,47608352,47608355,1,/
11,47611872,47611878,1,/
11,47726256,47726259,1,/
11,47753044,47753047,1,/
11,48158799,48158805,1,/
11,48238364,48238370,1,/
11,4843633,4843636,1,/
11,4870399,4870402,1,/
11,490467,490473,1,/
11,49227666,49227666,1,TTT
11,4936869,4936872,1,/
11,4967393,4967393,1,TAATAT
11,5021146,5021149,1,/
11,502146,502149,1,/
11,51411924,51411924,1,CAA
11,5221887,5221893,1,/
12,100452689,100452692,1,/
12,100660797,100660800,1,/
12,100732888,100732888,1,CCA
12,10078909,10078909,1,CAA
12,100813914,100813917,1,/
12,100904828,100904828,1,TCG
12,101018124,101018124,1,CCCCCG
12,10134637,10134640,1,/
12,10149763,10149769,1,/
12,101748708,101748708,1,GAC
12,101873433,101873433,1,ACC
12,102008285,102008285,1,CTGGCC
12,10205364,10205367,1,/
12,102131616,102131619,1,/
12,102437923,102437932,1,/
12,10251474,10251477,1,/
12,102547728,102547731,1,/
12,1025639,1025642,1,/
12,102811741,102811741,1,CTC
12,10321767,10321773,1,/
12,103352207,103352207,1,CGCAGC
12,10339085,10339088,1,/
12,103696130,103696130,1,GTG
12,104099413,104099416,1,/
12,104190801,104190804,1,/
12,104341161,104341164,1,/
12,104373616,104373616,1,TCC
12,104383194,104383194,1,TGT
12,104487202,104487202,1,GGCTGT
12,105321883,105321886,1,/
12,105558513,105558516,1,/
12,105583895,105583901,1,/
12,10570979,10570982,1,/
12,10603100,10603100,1,ATT
12,106532332,106532332,1,CTG
12,106641500,106641500,1,GCTGCT
12,106729476,106729482,1,/
12,106995096,106995096,1,ACA
12,107360919,107360922,1,/
12,107391110,107391110,1,GCA
12,107713696,107713696,1,GCCGCC
12,10783868,10783868,1,GCC
12,108128089,108128089,1,CCC
12,108169484,108169484,1,CTG
12,108589773,108589776,1,/
12,10875669,10875669,1,GGTGGT
12,108917348,108917351,1,/
12,108957894,108957897,1,/
12,108985542,108985548,1,/
12,109017331,109017331,1,TCTACAACC
12,109182214,109182214,1,GGT
12,109530541,109530544,1,/
12,109535599,109535602,1,/
12,109577536,109577542,1,/
12,10959110,10959116,1,/
12,10962499,10962499,1,AAA
12,109717528,109717531,1,/
12,10977975,10977978,1,/
12,109889472,109889472,1,TTCCCG
12,10999917,10999917,1,TCCTCC
12,110017686,110017686,1,CAA
12,110340904,110340904,1,CACCGA
12,11035012,11035021,1,/
12,110468559,110468559,1,GTG
12,110503666,110503669,1,/
12,11061142,11061145,1,/
12,110784156,110784156,1,CCC
12,110927883,110927886,1,/
12,110959994,110959994,1,ACA
12,111020760,111020760,1,CCGCCGCCC
12,111085127,111085133,1,/
12,111099066,111099072,1,/
12,111345211,111345211,1,CGAGCG
12,111748127,111748127,1,GTG
12,111856197,111856197,1,TCGCGG
12,111908447,111908447,1,GCG
12,112171864,112171864,1,CTTCCC
12,112204801,112204801,1,ACTCAGCAC
12,112280543,112280546,1,/
12,112374590,112374593,1,/
12,112460356,112460359,1,/
12,112589728,112589731,1,/
12,112846365,112846368,1,/
12,113357263,113357269,1,/
12,11338773,11338776,1,/
12,113388753,113388759,1,/
12,113436180,113436183,1,/
12,113531490,113531493,1,/
12,113591033,113591039,1,/
12,113601904,113601907,1,/
12,113633464,113633464,1,CCT
12,113733795,113733795,1,GAG
12,113742137,113742137,1,AAG
12,113830785,113830794,1,/
12,11420285,11420291,1,/
12,114793384,114793384,1,CGG
12,115112480,115112480,1,GCCGCCGGG
12,116421224,116421224,1,TGC
12,117290489,117290492,1,/
12,117349112,117349115,1,/
12,117583910,117583913,1,/
12,117768435,117768441,1,/
12,118506312,118506312,1,TTCCTCCTC
12,119592097,119592103,1,/
12,119617146,119617152,1,/
12,119942907,119942907,1,TTA
12,120106094,120106097,1,/
12,120128134,120128134,1,TCTCTG
12,120530922,120530925,1,/
12,120634659,120634659,1,TGG
12,120741371,120741380,1,/
12,120760018,120760021,1,/
12,120875936,120875936,1,TCG
12,121001219,121001222,1,/
12,121017160,121017160,1,AACCGA
12,121093910,121093913,1,/
12,121125206,121125215,1,/
12,121154450,121154450,1,CGAGGAAGG
12,121437147,121437150,1,/
12,121442032,121442032,1,TTCTTT
12,121458391,121458391,1,AGC
12,121605390,121605390,1,AAC
12,121783696,121783705,1,/
12,122079315,122079315,1,CAACGGCAG
12,122090656,122090656,1,TTT
12,122337665,122337671,1,/
12,122361793,122361799,1,/
12,12240261,12240267,1,/
12,122620131,122620140,1,/
12,122656967,122656970,1,/
12,122709177,122709183,1,/
12,122729254,122729254,1,CCC
12,122862166,122862169,1,/
12,122958745,122958745,1,GAG
12,123082341,123082344,1,/
12,123187811,123187820,1,/
12,123286214,123286220,1,/
12,123346002,123346005,1,/
12,123351690,123351693,1,/
12,123463830,123463830,1,CGA
12,123465832,123465832,1,TCT
12,123470702,123470702,1,GTG
12,123651236,123651245,1,/
12,123751794,123751797,1,/
12,123834877,123834880,1,/
12,123907627,123907636,1,/
12,123950689,123950692,1,/
12,123970352,123970352,1,GTGGGA
12,124104187,124104190,1,/
12,124181012,124181015,1,/
12,124247090,124247090,1,GGA
12,124421783,124421783,1,GCG
12,124799035,124799041,1,/
12,124856675,124856675,1,CCCAGG
12,125450270,125450270,1,TCT
12,125478402,125478411,1,/
12,12871863,12871866,1,/
12,129308091,129308091,1,GGGGCCCCG
12,129558503,129558506,1,/
12,12982471,12982471,1,AAA
12,130647529,130647529,1,AAT
12,13065383,13065389,1,/
12,130892338,130892341,1,/
12,13093719,13093722,1,/
12,13128340,13128340,1,GTG
12,131311778,131311778,1,GTGATG
12,131475591,131475600,1,/
12,132237892,132237895,1,/
12,13228963,13228966,1,/
12,132335783,132335786,1,/
12,13237848,13237851,1,/
12,132403070,132403070,1,CTC
12,132537967,132537970,1,/
12,132628549,132628552,1,/
12,132905661,132905661,1,AGC
12,133160114,133160114,1,CGA
12,133197878,133197878,1,ACT
12,133210893,133210902,1,/
12,133266916,133266916,1,TGT
12,133331540,133331540,1,TTGGAA
12,133393394,133393394,1,AACAAT
12,133503694,133503700,1,/
12,133633543,133633543,1,AAC
12,13366482,13366485,1,/
12,133682249,133682252,1,/
12,133732120,133732123,1,/
12,13716642,13716642,1,TGA
12,14587333,14587336,1,/
12,14720544,14720553,1,/
12,14849376,14849379,1,/
12,14943535,14943538,1,/
12,14976339,14976348,1,/
12,14993694,14993694,1,GAG
12,15067710,15067713,1,/
12,15103597,15103600,1,/
12,15800143,15800146,1,/
12,16397577,16397577,1,ATT
12,1740541,1740544,1,/
12,18242188,18242191,1,/
12,18524198,18524201,1,/
12,18847879,18847879,1,GTG
12,18891688,18891691,1,/
12,19282765,19282765,1,GTT
12,1937363,1937366,1,/
12,19593144,19593144,1,CCGGGC
12,2027593,2027596,1,/
12,20522351,20522357,1,/
12,2061984,2061990,1,/
12,20864325,20864325,1,GCTATGAGA
12,21069103,21069106,1,/
12,21243011,21243011,1,TAC
12,21329766,21329775,1,/
12,21453321,21453324,1,/
12,21526349,21526349,1,GGTGGT
12,21620541,21620544,1,/
12,21623249,21623258,1,/
12,21690009,21690009,1,TCA
12,21807564,21807567,1,/
12,22035746,22035749,1,/
12,22354506,22354506,1,GCG
12,22602756,22602759,1,/
12,22797175,22797178,1,/
12,25347956,25347962,1,/
12,25706024,25706027,1,/
12,26839555,26839558,1,/
12,27156266,27156272,1,/
12,27234979,27234979,1,CTCGTTGGT
12,27844787,27844790,1,/
12,27849536,27849539,1,/
12,27876994,27876994,1,ATCTGGGGT
12,27933405,27933408,1,/
12,280299,280299,1,CGG
12,28458696,28458699,1,/
12,2912379,2912382,1,/
12,2930872,2930881,1,/
12,2944087,2944087,1,GGGCAG
12,29630284,29630284,1,GTT
12,2968380,2968380,1,CAG
12,29904705,29904708,1,/
12,30882026,30882029,1,/
12,31256891,31256891,1,CCCCTT
12,31814938,31814941,1,/
12,319146,319146,1,TGT
12,31944990,31944990,1,CTT
12,32138558,32138558,1,AAG
12,32480555,32480558,1,/
12,32729317,32729320,1,/
12,32908600,32908600,1,CCT
12,33030953,33030956,1,/
12,34179077,34179077,1,AAG
12,369139,369142,1,/
12,3747579,3747579,1,CTC
12,38714242,38714242,1,AAG
12,39716532,39716535,1,/
12,39998642,39998645,1,/
12,40114972,40114972,1,GTC
12,40499480,40499483,1,/
12,40657628,40657634,1,/
12,41337945,41337945,1,AATTAC
12,41582674,41582674,1,CCGCCG
12,419039,419045,1,/
12,42538330,42538333,1,/
12,42768704,42768707,1,/
12,42854174,42854174,1,TGT
12,4383269,4383272,1,/
12,44148847,44148847,1,CTT
12,44200130,44200139,1,/
12,4461782,4461788,1,/
12,4479706,4479712,1,/
12,45270422,45270422,1,GAC
12,45410111,45410114,1,/
12,45815046,45815049,1,/
12,46244974,46244977,1,/
12,46321784,46321787,1,/
12,46598145,46598148,1,/
12,4662193,4662196,1,/
12,46758238,46758241,1,/
12,47186807,47186807,1,CTC
12,4722865,4722865,1,AAA
12,4736764,4736764,1,GTG
12,47472738,47472741,1,/
12,47629804,47629807,1,/
12,48063980,48063983,1,/
12,48111308,48111311,1,/
12,48141631,48141631,1,GGCTCTGAT
12,48192588,48192591,1,/
12,48250982,48250988,1,/
12,48358043,48358049,1,/
12,48393776,48393779,1,/
12,48468171,48468180,1,/
12,4848462,4848465,1,/
12,48516569,48516572,1,/
12,48578335,48578335,1,GAG
12,48596388,48596388,1,AGG
12,48723799,48723799,1,AGA
12,48736988,48736997,1,/
12,48920129,48920132,1,/
12,49087714,49087717,1,/
12,49176929,49176932,1,/
12,4919837,4919837,1,GAG
12,49239519,49239522,1,/
12,49312105,49312108,1,/
12,49364099,49364099,1,CCGCCC
12,49390897,49390897,1,TCT
12,49396693,49396696,1,/
12,49688994,49688997,1,/
12,49719427,49719427,1,CAC
12,49890776,49890776,1,TTC
12,49951543,49951546,1,/
12,49982282,49982282,1,TGCTCCAGA
12,50028135,50028135,1,CAC
12,50039653,50039656,1,/
12,50156667,50156670,1,/
12,50189519,50189522,1,/
12,50236816,50236822,1,/
12,50295056,50295059,1,/
12,50369389,50369395,1,/
12,50396065,50396068,1,/
12,50472257,50472263,1,/
12,50524425,50524428,1,/
12,50594644,50594650,1,/
12,50757031,50757034,1,/
12,50867239,50867239,1,GGA
12,51068306,51068312,1,/
12,51203316,51203319,1,/
12,51236824,51236824,1,TCT
12,51402320,51402320,1,GCC
12,51457602,51457605,1,/
12,51493482,51493485,1,/
12,5154460,5154466,1,/
12,51640556,51640556,1,CCT
12,51685997,51685997,1,TCT
12,51890942,51890942,1,GCA
12,52115671,52115674,1,/
12,52285058,52285061,1,/
12,52306311,52306311,1,GCC
12,52380731,52380737,1,/
12,52400919,52400919,1,CGGCCT
12,52448702,52448708,1,/
12,52565287,52565287,1,CGC
12,52627195,52627195,1,AGT
12,52680093,52680099,1,/
12,52708439,52708445,1,/
12,52772096,52772096,1,TGT
12,52799841,52799847,1,/
12,52845821,52845824,1,/
12,52867507,52867510,1,/
12,52886958,52886961,1,/
12,52913748,52913748,1,GCC
12,52946694,52946694,1,GGAGAT
12,52967323,52967329,1,/
12,52995125,52995125,1,TGC
12,53012271,53012274,1,/
12,53045481,53045481,1,CCA
12,53069133,53069136,1,/
12,53085140,53085140,1,GGGAGC
12,53162758,53162764,1,/
12,53189612,53189615,1,/
12,53200859,53200859,1,GTGGGA
12,53225321,53225324,1,/
12,53232981,53232981,1,GCCGGA
12,53291387,53291387,1,GTC
12,53343051,53343051,1,AGT
12,53433989,53433992,1,/
12,53454474,53454474,1,CAC
12,53491537,53491543,1,/
12,53497388,53497394,1,/
12,53586143,53586146,1,/
12,53663861,53663864,1,/
12,53693546,53693549,1,/
12,53722457,53722460,1,/
12,53776917,53776917,1,CAA
12,53818987,53818990,1,/
12,53839810,53839813,1,/
12,53875059,53875062,1,/
12,53901176,53901176,1,CCA
12,539884,539884,1,TTT
12,54069876,54069876,1,GGG
12,54107587,54107590,1,/
12,54332795,54332798,1,/
12,54349019,54349022,1,/
12,54577659,54577665,1,/
12,54676988,54676988,1,GGA
12,54686979,54686979,1,TGC
12,54756934,54756937,1,/
12,54812962,54812962,1,TCGTGGCGA
12,54917231,54917234,1,/
12,55026045,55026048,1,/
12,55039006,55039009,1,/
12,55250667,55250670,1,/
12,55355014,55355020,1,/
12,55420794,55420797,1,/
12,55615738,55615741,1,/
12,55688735,55688738,1,/
12,55795131,55795131,1,TATCTATCT
12,55820235,55820235,1,CTT
12,55846473,55846479,1,/
12,55945025,55945028,1,/
12,56030697,56030700,1,/
12,5603781,5603781,1,CAC
12,56088736,56088739,1,/
12,56119981,56119984,1,/
12,56137219,56137225,1,/
12,56221946,56221946,1,TCT
12,56236542,56236542,1,TCT
12,56295958,56295961,1,/
12,56331314,56331317,1,/
12,56396014,56396014,1,TCG
12,56428408,56428408,1,AGC
12,56495001,56495007,1,/
12,56514868,56514868,1,AGG
12,56547753,56547753,1,TGC
12,56558319,56558322,1,/
12,56660993,56660993,1,TCTCTC
12,56719140,56719143,1,/
12,56733216,56733216,1,CCA
12,56744206,56744209,1,/
12,56755154,56755163,1,/
12,56956210,56956216,1,/
12,57005707,57005707,1,GGG
12,57039677,57039680,1,/
12,57132242,57132248,1,/
12,57175806,57175806,1,GGC
12,57390127,57390133,1,/
12,57397698,57397704,1,/
12,57407452,57407455,1,/
12,57431376,57431379,1,/
12,57466681,57466684,1,/
12,57492309,57492318,1,/
12,57522801,57522801,1,CGG
12,57618859,57618862,1,/
12,57624667,57624667,1,GTG
12,57642954,57642957,1,/
12,57674205,57674205,1,TGC
12,57843103,57843106,1,/
12,57850201,57850201,1,GGC
12,57863214,57863217,1,/
12,57872505,57872505,1,GCAGGT
12,57910053,57910059,1,/
12,57910901,57910904,1,/
12,57919600,57919600,1,CCCCTCTGG
12,57927818,57927818,1,CTG
12,58014092,58014092,1,ACA
12,58112013,58112016,1,/
12,58158660,58158660,1,AGA
12,58193662,58193671,1,/
12,5841695,5841698,1,/
12,59313246,59313249,1,/
12,60173393,60173396,1,/
12,6128362,6128362,1,GCT
12,62954475,62954475,1,CTGGCC
12,62996975,62996981,1,/
12,63328425,63328434,1,/
12,6334671,6334677,1,/
12,63544044,63544044,1,TTCGAT
12,64173881,64173881,1,GGT
12,6436699,6436699,1,GGA
12,6439135,6439135,1,AAGCGT
12,6457177,6457177,1,AGGTGG
12,6495588,6495594,1,/
12,65082065,65082074,1,/
12,65152925,65152934,1,/
12,65564535,65564538,1,/
12,6560455,6560458,1,/
12,6562708,6562708,1,GCC
12,65857044,65857047,1,/
12,66345179,66345182,1,/
12,6640122,6640122,1,TCA
12,66517641,66517650,1,/
12,665804,665807,1,/
12,66605231,66605231,1,GTA
12,6664647,6664647,1,AGTGGA
12,6666438,6666438,1,GGG
12,66703906,66703906,1,ACA
12,66742890,66742890,1,CCT
12,6729421,6729427,1,/
12,674410,674419,1,/
12,6756139,6756142,1,/
12,6787420,6787420,1,GAG
12,68050938,68050944,1,/
12,6806592,6806592,1,CAGGGG
12,68549162,68549165,1,/
12,68595671,68595671,1,TAT
12,6861091,6861094,1,/
12,68696645,68696645,1,TGT
12,6886660,6886663,1,/
12,69233395,69233398,1,/
12,6927632,6927632,1,CCG
12,69742202,69742202,1,CAACTCTCC
12,70003811,70003811,1,ATGGCA
12,70048708,70048708,1,GTG
12,70133627,70133630,1,/
12,7023097,7023097,1,TCA
12,7045879,7045888,1,/
12,7087625,7087628,1,/
12,70989984,70989987,1,/
12,71286707,71286710,1,/
12,71526513,71526513,1,GAA
12,7177822,7177822,1,CCC
12,72036297,72036300,1,/
12,72070543,72070546,1,/
12,72335399,72335408,1,/
12,7252555,7252555,1,TGG
12,72666904,72666907,1,/
12,7294710,7294710,1,GGG
12,7351698,7351698,1,TGC
12,7526133,7526136,1,/
12,75436134,75436137,1,/
12,75678816,75678816,1,GTTCTG
12,75756938,75756941,1,/
12,75816793,75816796,1,/
12,75884255,75884258,1,/
12,75895519,75895519,1,TAGGTG
12,7635566,7635569,1,/
12,76424475,76424484,1,/
12,76741292,76741292,1,GAA
12,76844668,76844671,1,/
12,77423752,77423755,1,/
12,7842838,7842838,1,GAT
12,7869644,7869644,1,AAT
12,7882278,7882278,1,AAT
12,7922679,7922679,1,GAG
12,7947292,7947292,1,AGA
[truncated: 7,710 more rows]

## Sheet: disease_HGMD_all
CP973599		Accession ID's for disease indels from HGMD.
CI075634
CD972250
CX065866
CP995113
CD021187
CD961827
CX033313
CD055714
CD054432
CD071369
CD021843
CD982669
CD024616
CP984521
CD066360
CD000982
CD002700
CD951795
CX066451
CD973193
CX078083
CD016122
CD000922
CD045961
CX052575
CD015336
CI962198
CI952249
CD001863
CD065725
CX061561
CD001535
CX060725
CP005281
CD075499
HX050001
CD012860
CD961810
CD951670
CD052534
CD090526
CI983210
CI994270
CD004675
CD043409
CD057857
CI090420
CD063592
CD051780
CI983199
CD050852
CD033173
CD078056
CI942131
CX983287
CI072618
CX045845
CD065719
CD067871
CD031525
CD050485
CD962012
CD951709
CD890188
CD002522
CD034171
CD015053
CD022894
CD061485
CD084118
CI021042
CD065692
CD994260
CX073793
CD930915
CI084641
CD011637
CD071341
CX972743
CX983261
CD034708
CD952076
CX060720
CD030747
CI070551
CD010144
CI983206
CD984046
CD941759
CD013850
CX034375
CI963013
CD073685
CX084970
CD982880
CX091670
CD023515
CD042612
CD033234
CD056140
CI092420
CI983106
CD982489
CD003295
CD012010
CD033714
CD920856
CD082073
CD002706
CI073773
CD012262
CI033955
CD021205
CX032787
CD040575
CI931235
CD075496
CI072596
CP995075
CD054354
CD022528
CD080868
CD982974
CD982926
CP984546
CD020007
CX050953
CD951648
CD951741
CD982972
CD951847
CD073573
CD993483
CD982533
CD035493
CX073794
CI045258
CD012848
CD031064
CD983927
CD002540
CD034939
CD042611
CI056892
CD085152
CD031486
CD023239
CX091724
CD982890
CD032494
CD040921
CD023247
CD035515
CD011113
CD024717
CX063740
CD042614
CX072635
CD022156
CD800006
CD993050
CX973665
CX031111
CD030741
CD972292
CP025180
CD993521
CI920937
CD084702
CD962050
CD800004
CX052577
CD011616
CD972124
CD053519
CX952005
CD045392
CI075673
CX972746
CD910527
CD982550
CD012849
CD011664
CX952002
CD941765
CX962779
CD033852
CD951652
CD013483
CD052474
CD010107
CD075391
CI073743
CD982800
CD065786
CD090847
CI063732
CD972445
CD971968
CD000610
CD002166
CD951829
CD983600
CD022748
CX034082
CD032469
CD064486
CD020222
CD040894
CD063616
CI053656
CI000282
CD013873
CD056460
CD050904
CD076827
CD041944
CI061536
CD084046
CI962238
CD931228
CI056488
CD084835
CD014261
CX020619
CD034169
CD033953
CD962126
CD072512
CD023503
CD064528
CX086443
CX086706
CD057250
CD962393
CD920904
CD075581
CX050163
CD093072
CD041158
CD085153
CD991694
CI962432
CD993071
CD951823
HX030003
CD072506
CD055729
CD982842
CD082151
CD090091
CD033188
CD067212
CD012521
CD055686
CD062215
CD961742
CD060652
CI972578
CD983456
CD051726
CD983907
CD941691
CD993487
CD041610
CX084699
CD064504
CD991683
CI061488
CX077020
CD087363
CD951682
CD991849
CD021844
CI035605
CP005300
CI004803
CD065766
CD972130
CD034765
CD040304
CX067918
CI004802
CX041213
CD041631
CD073688
CD031827
CI041649
CX000296
CD993053
CD075501
CI042228
CD991787
CD890155
CD082100
CI031090
CD961963
CD951715
CD991557
CD057254
CX031926
CD961817
CI031584
CD982814
CD062222
CD062239
CI051798
CD951599
CI025339
CD061415
HD971450
CD991834
CD941758
CD033220
CD091423
CI004751
CD015228
CD993074
CD962164
CD800002
CD077426
CX073795
CD023523
CI983255
CD072465
CX085853
CD084195
CD991789
CD086090
CP995124
CD011624
CD091636
CD066688
CD001003
CD941756
CX055797
CI015161
CD984213
CI091673
CD012263
CI084335
CD090140
CD982618
CD024655
CI093441
CD044981
CD993628
CD910551
CI064745
CD013855
CD951753
CD075290
CD982770
CP005258
CD961744
CI962326
CX931111
CI000108
CD984075
CD067854
CD044135
CD043905
CX023597
CD082114
CD055690
CX013240
CD085944
CD800001
CI083404
CX092177
CI070553
CD085180
CX040965
CX077017
CD942102
CD044137
CD052496
CD045248
CX052160
CD082047
CD993247
CD992549
CD065740
CI983230
CI993526
CD054997
CI063725
CD012275
CD012238
CX030371
CD013201
CD060120
CD931009
CD051290
CD093401
CD062241
CD991909
CD024320
CX952001
CD010689
CI034077
CD002913
CX921167
CX083411
CD002484
CD064507
CD013977
CI012555
CD991905
CD951790
CD031811
CD012518
CX952000
CD057919
CD076913
CX033315
CI035913
CX972757
CD063531
CD023704
HI030007
CI082230
CD004510
CD082213
CX042908
CD063476
CI055017
CD040163
CD991836
CI068436
CX041212
CD890143
CD070526
CI022580
CD972886
CD011872
CD092136
CX033312
CD052537
CD951825
CD065774
CX065870
CD972378
CD063551
CD051758
CD082087
CD910557
CD982532
CI034371
CD053532
CI021038
CD014639
CI890168
CD900286
CD045717
CI057269
CD082183
CX040963
CD800008
CD972154
CI034364
CD004174
CI032505
CX052574
CI090530
CD084142
CX993736
CD972786
CD065710
CD991798
CD051329
CD021828
CI083384
CD951651
CD075482
CI031101
CD984617
CI042643
CD060668
CX013502
CD050905
CD050014
CD991689
CD091592
CD022162
CD075277
CX983289
CI024070
CD005488
CX084338
CP995089
CD053526
CD063617
CD092091
CD921158
CX082298
CD084143
CD973194
CI011700
CD011859
CD032445
CD044799
CI077717
CD061481
CD941736
CD077682
CD031830
CD020566
CX071475
CD951842
CD050466
CD067856
CI010725
CI004599
CD951629
CD942114
CI086207
CX057821
CD020849
CI050498
CD004309
CD982568
CD085806
CD013477
CD993075
CD086088
CP942290
CD941775
CD033853
CX043229
CD962170
CI014474
CD972892
CD071399
CD972174
CX992097
CX055793
CD004086
CD084855
CI084289
CD982788
CX072648
CD973389
CD055638
CD941745
CD962033
CI057858
CD033535
CD941782
CD056161
CD060118
CD962760
CI024194
CX022602
CX962674
CD972206
CD045255
CD020597
CD982853
CI086135
CD091235
CD075560
CD011191
CI993723
CX072642
CD022130
CD012702
CX093236
CD043187
CD057028
CX055782
CD055691
CD054347
CD951578
CD086190
CD951672
CD072494
CD991841
CD962157
CD067166
CD973192
CD092485
CI003644
CD001516
CD010658
CD053517
CX993100
CI001945
CD055732
CD972209
CD014459
CX983267
CD080918
CD930987
CD020221
CX053672
CD077437
CD951713
CD962592
CX032530
CD003294
CI066428
CD064657
CD993078
HD971767
CD004509
CD080892
CX013503
CD014630
CD982655
CD951757
CD003288
CD962004
CI064728
CD024752
CD060664
CD014801
CD034352
CI043719
CD043398
CX022188
CD920857
CI051345
CD086291
CX942109
CD004355
CD077418
CX075730
CD087508
CD921156
CD013476
CD983803
CP005298
CD982843
CD021029
CD056194
CI962319
CD031868
CI035496
CD982775
CD062143
CD962505
CD044796
CD973096
CD054998
CD941698
CD982696
CD971958
CD056153
CP025165
CD062200
CD993266
CD076767
CI003646
CD063430
CI066442
CI063660
CD983639
CD075283
CX004456
HD050001
CP025186
CD071295
CI076947
CX021482
CD076722
CD072427
CD052505
CD043718
CP984557
CD951778
CD982811
CI972549
CD961743
CI962333
CD910552
CD013208
CD075510
CD035009
CD993591
CI086136
CD063615
CD045390
CD076866
CD015960
CD983329
HI080006
CD064571
CD982613
HI080015
CD076838
CD040308
CD982558
CD033532
CD084154
HD080010
CD024041
CD045098
CD092246
CI910580
CD082152
CD062121
CD075281
CI010720
CD060591
CD931017
CD951866
CD034163
CD983599
CX952012
CI962196
CD066387
CD023714
CI033280
CD085127
CD024783
CD951804
CX082312
CX972754
HD070021
CD951760
CD962009
CI991994
CI055007
CD070444
CD003296
CD983802
CX012578
CD062233
CX062299
CD071355
CD061402
CD982955
CD991678
CD034865
CX057282
CD004709
CD973330
CD033713
CI087227
CD050454
CD034350
CI067263
CD090412
CD033151
CD044136
CI092803
CD085015
CD962750
CD004710
CD994254
CD051716
CI022601
CD082038
CX952152
CD056197
CD962015
CD031549
CD035664
CX023567
CI024628
CD053537
CD032763
CD084657
CD031551
CI951944
CI025494
CD004885
CD021017
CD045446
CX067586
CI086246
CD056455
CI072570
CD951822
CI091260
CD093000
CD014439
CD041589
CD011612
CD941637
CI077718
CD982964
CD982768
CD065724
CD013481
CI075703
CX067271
CX077465
CD951673
CD951580
CD011582
CD013634
CP005266
CD983513
CI962240
CI083385
CI082270
CX075746
CD982534
CD075553
CX983285
CD032729
CD942002
CX962371
CD066407
CD034940
CI077712
CD052088
CD013204
CD062130
CD983607
CD042220
CD084060
CP973602
CI984060
CD066400
CD013337
CD011134
CD982762
CX072653
CD082088
CX072646
CD910535
CD040923
CD920894
CD951812
CI040337
CD050144
CD983491
CD004745
CX064752
CD076808
CI084285
CX931109
CD920893
CD075422
CI065842
CD972316
CD057260
CD067558
CD910553
CD900294
CD962188
CD993484
CD003876
CD052090
CD056203
CD075358
CD057795
CD043182
CD931025
CD014021
CD992496
CD060658
CD013199
CD021022
CX952044
CD042624
CX075743
CD041931
CD941749
CD054400
CD941738
CD910544
CI983195
CD012272
CD064635
CD056456
CI056232
CX057953
CI973000
HD070020
CD090612
CD010647
CD082144
CD022898
CD992742
CD077874
CD054973
CD951728
CX063758
CD011172
CD034600
CD951569
CD031065
CD014634
CD003509
CD941794
CD002173
CD072352
CD002731
CD022569
CD993046
CD091173
CI983159
CI993094
CD041917
CD051291
CD002507
CD014802
CD962040
CD041609
CI023563
CD941641
CD031488
CD931056
CD061348
CD067167
CI067584
CI057531
CI900303
CD084156
CI077005
CD951865
CD090654
CX040352
CD075475
CI002925
CD962593
CD056205
CX984230
CD951744
CD972271
CD032742
CI075710
CD082180
CD087447
CD075448
CD012529
CD045442
CD076898
CD992270
CD091081
CD004380
CI075681
CD992546
CD040595
CI951941
CD065759
CP995101
CI084915
CD000252
CI056490
CD063540
CD040602
CD034157
CD065657
CD050860
CD011874
CI022928
CD982460
CI031592
CD003099
CI080932
CX972744
CD054947
CD075394
CI073774
CD022284
CD063596
CD060646
CI972569
CD991685
CM890023
CD992762
CD013874
CD057524
CD086675
CD093338
CD000972
CP052800
CD982474
CD082215
CD073652
CD060677
CD062231
CD092416
CP973620
CD982987
CI983140
CI972700
CP995074
CD080917
CD900292
CD003632
CP942286
CD021186
CD065796
HD030004
CI941875
CD972263
CD030135
CD052988
CD066384
CD941685
CD012859
CD076781
CI890173
CX067925
CD991713
CD044815
CD073584
CD951759
CD075396
CX031602
CX021927
CD084237
CD041606
CX054519
CI921166
CD993077
CI023556
CD084036
CD082120
CD040607
CX051820
CD083314
CD070439
CX052576
CX013683
CD045348
CX032527
CI091217
CI092303
CI022583
CD015967
CI003300
CD075410
CD045250
CD072417
CI042644
CI962264
CD993524
CD993839
CD033553
CD001531
CD983999
CD015124
CX061552
CI001588
CD021875
CX005472
CD073658
CD961741
CD013482
CD087517
CD054341
CD067155
CD982785
CI992031
CD022151
CD053596
CD012525
CD931050
CI091731
CD066405
CD001870
CX972730
CD001899
CX045361
CD075476
CI962341
CX084342
CD004584
CD034356
CD001902
CI024721
CI072576
CD043677
CD014262
CD982802
CD012540
CD991549
CD077778
CX002575
CI951989
CD941726
CI056895
CX030370
CX972735
CD992758
CD043197
CD023842
CI092813
CD051309
CI994031
CD041177
CD061455
CD030742
CI031586
CI057819
CX061566
CI941901
CD030744
CD972229
CD057978
CI090539
CD050457
CD033712
CI941905
CD993263
CD991882
CD991614
CX073789
CD064569
CD910524
CI022600
CD982536
CD075563
CD076879
CD941692
CD024191
CD076867
CX002577
CD025453
CP995077
CD076886
CI020258
CX983272
CD077782
HI971434
CD050481
CD086723
CX993423
CD023270
CD992506
CD067556
CD076754
CD001867
CD033235
CD982958
CP044522
CD972116
CP995105
CD090828
CI071439
CD992523
CI025493
CD067219
CD070472
CP952401
CD056201
CD068115
CI962673
CI086292
CI983248
CD064576
CI004630
CD982776
CD013130
CX063752
CD052123
CD093025
CD991900
CD982707
CD020223
CD030340
CD073663
CD080914
CX041665
CD972307
CX034947
CD992522
CX025381
CI983107
CD003293
CI013497
CD982635
CD002529
CD054371
CD071310
CD012532
CD011186
CD086155
CD066684
CI973254
CI082251
CD090616
CD930988
CD012703
CD083304
CP931381
CD951739
CD050467
CD083362
CP044843
CD054978
CD961918
CX093450
CD010597
CD021209
CD023854
CD061437
CX062305
CI023860
CI032785
CD031550
CD041903
CD890159
CX011718
CD043908
CD032121
CD091035
CD014997
CD900275
CD972114
CD993048
CD052122
CI083394
CI070554
CD962123
CD951776
CD962122
CD931240
CX000115
CX052578
CI043211
CD064620
CD032128
CD086495
CX021480
CX093141
CI973102
CD054968
CD982724
CD071311
CD951881
CD030580
CD075357
CX994778
CX024084
CD087342
CP005311
CD951596
CD972313
CD076907
CD015210
CD022157
CD041913
CX994734
CD961882
CD010653
CD067199
CP052809
CD010100
CI013670
CX084344
CD041155
CD086069
CP931383
CD071309
CI033874
CX962370
CD982858
CI992071
CD941787
CX003356
CD010599
CX022935
CD084127
CD962090
CD013178
CD054954
CP973605
CD012016
CD030575
CD982443
CI972688
CI004853
CD060637
CX077014
CD951747
CD043799
CD034177
CI054477
CD051727
CD086134
CD092442
CD014661
CI092818
CD040891
CD962029
CD083291
CD075574
CD035102
CD993280
CD052442
CD043416
CD014462
HD971697
CD994264
CD053534
CD972319
CD091171
CI085925
CD041942
CD002485
CI015338
CD067141
CD961853
CX033311
CD086620
CD076773
CD010663
CI092089
CD982594
CD962022
CD051730
CD031855
CD991883
CD941606
CD051328
CD056786
CD991927
CD991744
CI044825
CD024552
CD050851
CD962625
CD004221
CD040310
CD083326
CI076988
CD055709
CD022737
CD983984
HD0703
CD031540
CD991874
CD061403
CD057608
CD064524
CD005381
CD951567
CD982646
CX030185
CD961812
CI065858
CD941707
CD043675
CD040594
CD012531
CD022513
CI062293
CD040618
CI031579
CD982606
CI013496
CD024450
CD003539
CD001504
CD093071
CD930913
CD941709
CP044543
CI984707
CD942115
CD004591
CD020874
CD075506
CI072613
CD068116
CD000075
CD033160
CD080779
CD010648
CP035415
CD085909
CD962115
CD077413
CD941746
CD085914
CI001587
CD085824
CD001530
CD941792
CD983013
CD075285
CD033226
CP005254
CD091821
CX055791
CD042204
CD941597
CX091177
CD050451
CD021856
CX045003
CD982557
CD004448
CD025236
CD042862
CD993604
CD910554
CX061555
CD087169
CD000921
CD075293
CD042877
CD050480
CD058021
CD072514
CD084732
CI013679
CX073787
CD031507
CD951559
CD032464
CD012240
CI972693
CI004795
CD020863
CD091403
CD031537
CX972741
CD013847
CD951570
CD076892
CI962347
CD057240
CP973607
CD060620
CD067168
CD016103
CD086260
CX067916
CD993408
CD024228
CX075744
CD000600
CX983284
CD073703
CD031534
CD961751
CI013349
CD983836
CX031927
CD931051
CD076863
CD041928
CD077392
CD004449
CD061397
CD994263
CI043914
CD092839
CD082160
CD072436
CD064511
CD054317
CD076890
CD992515
CD072492
CD082202
CX077015
CD082076
CI073731
CD057241
CI072610
CI000289
CX992112
CD962079
CI993292
CI065810
CD087405
CI064680
CD010099
CD076814
CP015800
CD962054
CD067157
CI030628
CD982422
CI972612
CD931022
CD090387
CD063558
CD013181
CD050152
CD994673
CD030134
CX015403
CD920899
CD061361
CX020620
CX052572
CD004444
CD060651
CD991618
CX035684
CD951761
CX024788
CI010726
CD032131
CD056444
CI941931
CD012515
CD022548
CD053525
CD051728
CD075524
CI075646
CD084018
CX072652
CD031500
CX087175
CD023535
CD031049
CD070532
CD951671
CI058015
CD084833
CD982810
CI012708
CD962718
CX013499
CX063754
CD092922
CI983222
CD011671
CD075504
CX994367
CD941564
CD800005
CD034166
CD003191
CD061404
CD054288
CX086230
CI075715
CD982882
CI091777
CI071424
CD060599
CD052495
CD011583
CD991629
CD994588
CI983156
CX086283
HI971401
CD073667
CX091176
CD082046
CD010596
CD083343
CP025116
CD077428
CD060126
CX092426
CD057391
CI951974
CX011254
CX994790
CD084180
CD033996
CD082056
CX054508
CI983051
CD057805
CI042900
CX052161
CD013191
CI051343
CD076912
CD003106
CX972745
CI994032
HI030001
CD021009
CD941661
CD982868
CI034867
CD014652
CD982706
CD031070
CX050517
CI080956
CD900284
CD050129
CD092880
CX034081
CI057045
CD941574
CD067177
CD012528
CD972253
CD060112
CI025905
CD034477
CX910581
CD900290
CD991746
CX093255
CD920870
CD992755
CD035516
CD075554
CD075445
CD022141
CX087393
CD972365
CD091411
CD054399
CD982569
CD994253
CD067555
CI962330
CD033203
CD041142
CD972364
CD033243
CI025416
CD053551
CD021847
CD951743
CD962023
CI952218
CD070441
CI002567
CD982744
CD063595
CD044162
CD082125
CD075505
CI962331
CD991548
CD991677
CD982779
CD962162
CD030137
CX072651
CI085845
CD024360
CI992292
CD030585
CD941718
CD013867
CD092031
CD031051
HD080021
CD963027
CD001525
CD003642
CD065747
CD941735
CI951971
CI003353
CD991653
CD070478
CD002190
CD091285
CD065683
CI034076
CX080992
CD030349
CX065867
CD076875
CD082198
CX012303
CD040579
CD050016
HD060012
CD013179
CD023489
CI084246
CD890142
CD050476
CX083408
CD961960
CD053594
CX077470
CD991758
CD992528
CI962329
CD011629
CI053658
CD040187
CD053543
CD961909
CI091729
CX011714
CD040577
CD023855
CD075507
CD082141
CD951758
CD800007
CD023542
CD013901
CI057273
CD025929
CD068216
CD982894
CD086556
CD951716
CD982689
CD011615
CD075428
CD077779
CD961911
CI013348
CP015817
CD040324
CD020589
CX035915
CX067272
CD031532
CD032493
CD972291
CD061477
CI984109
CD951677
CD991570
CD042869
CD982629
CD992269
CI991995
CD092612
CD023522
CD063604
CD002172
CD993590
CD075513
CD800003
CD023544
CD991628
CI050929
CD962098
CD083331
CD050145
CD012267
CD982607
CD073629
CD055647
CD015337
CD053522
CX073792
CD025234
CD063434
CD982991
CI962283
CX030372
CI941904
CD991720
CD962144
CI075631
CD920835
CD060619
CD982875
CI092245
CD941788
CP005296
CP044516
CD073713
CX003357
CD030738
CD066375
CD072469
CI041211
CX082309
CD982654
CD972477
CI983182
CD044138
CI983242
CD015294
CD961945
CD003635
CD982653
CX086378
CD022899
CD044801
CP025190
CD061350
CD952175
CD052506
CD091834
CD085098
CD992275
CX022757
CD010690
HD030002
CP015797
CD033531
CX962675
CD011877
CD061359
CX072645
CX022936
CD930921
CI057278
CD982791
CD084138
CI972661
CD013157
CX064756
CI900301
CD992273
CD014932
CX064761
CI087019
CI000624
CD075322
CD013974
CD062244
CD951855
CD993629
CD972207
CD080801
CP005283
CI056866
CD992557
CD064612
CI084302
CX022938
CX062306
CD082176
CD910532
CD972201
CD016050
CD021876
CD984076
CX022192
CD056851
CD061445
CD086548
CD030344
CD870024
CD040305
CD044786
CX075721
CD001864
CD070523
CD065781
CD031544
CI962282
CD951714
CD041164
CI010721
CD020879
CI002927
CD982798
CX086231
CX020260
CD040178
CD983426
CD050896
CD067884
CD951571
CD063550
CD972038
CD051766
CI032142
CD043171
CD991827
CD057999
CD033526
CD991819
CD034343
CD030152
CD077889
CD991719
CD033201
CD962019
CI091774
CD063578
CD991638
CX994313
CD983009
CD054349
CD993589
CD063567
CD910550
CD004749
CD083356
CX051821
CD040892
CD014275
CD080856
CD091746
CD067195
CD041943
CD092792
CD054402

## Sheet: disease_HGMD_training
CD000600			Accession ID's for disease indels from HGMD. The 474 were used for training.
CD000922
CD001516
CD001864
CD002522
CD002706
CD003106
CD003191
CD003293
CD003294
CD003539
CD003632
CD003635
CD003642
CD004355
CD004380
CD004584
CD004710
CD004885
CD010099
CD010596
CD011113
CD011172
CD011186
CD011583
CD011615
CD011874
CD011877
CD012016
CD012238
CD012515
CD012521
CD012529
CD012532
CD012540
CD012849
CD012859
CD013204
CD013337
CD013477
CD013483
CD013634
CD013847
CD013850
CD013855
CD013867
CD013974
CD014459
CD014652
CD014801
CD014802
CD015053
CD015336
CD020597
CD020849
CD020879
CD021843
CD021875
CD021876
CD022130
CD022162
CD022513
CD022548
CD022748
CD023239
CD023247
CD023704
CD023855
CD024450
CD024616
CD025236
CD025929
CD030340
CD030575
CD030738
CD030741
CD031049
CD031070
CD031488
CD031500
CD031537
CD031544
CD031811
CD031827
CD031830
CD032121
CD032131
CD032477
CD032493
CD032742
CD033160
CD033188
CD033201
CD033203
CD033243
CD033526
CD033531
CD033713
CD033714
CD033852
CD033853
CD033953
CD033996
CD034177
CD034350
CD034356
CD034477
CD034600
CD034708
CD034765
CD035009
CD035102
CD035664
CD040163
CD040304
CD040310
CD040577
CD040579
CD040602
CD040607
CD040618
CD041606
CD041610
CD041903
CD041944
CD042220
CD043197
CD043677
CD043718
CD043905
CD044786
CD044796
CD044815
CD045248
CD045446
CD045961
CD050016
CD050152
CD050467
CD050481
CD050896
CD051329
CD051716
CD051758
CD051766
CD052506
CD052988
CD053519
CD053522
CD053594
CD054402
CD054973
CD054998
CD055691
CD055729
CD056444
CD056455
CD056786
CD057250
CD057795
CD060112
CD060126
CD060591
CD060658
CD060664
CD060668
CD060677
CD061361
CD061437
CD061445
CD061455
CD061481
CD062143
CD062200
CD062215
CD062231
CD062241
CD062244
CD063531
CD063550
CD063592
CD063615
CD064504
CD064571
CD064576
CD064612
CD064635
CD065683
CD065692
CD065740
CD065781
CD067157
CD067166
CD067167
CD067168
CD067199
CD067556
CD070439
CD070523
CD071311
CD071355
CD072352
CD072417
CD072427
CD072469
CD072492
CD072514
CD073658
CD073663
CD073685
CD073703
CD075277
CD075283
CD075293
CD075322
CD075410
CD075445
CD075554
CD075560
CD075563
CD076886
CD076892
CD076913
CD077437
CD077682
CD077778
CD078056
CD080779
CD080801
CD080868
CD080917
CD082038
CD082046
CD082047
CD082073
CD082076
CD082087
CD082088
CD082141
CD082151
CD082202
CD082215
CD083304
CD083326
CD083356
CD083362
CD084018
CD084138
CD084154
CD084156
CD084702
CD084732
CD084835
CD085015
CD085806
CD085944
CD086088
CD086155
CD086190
CD086260
CD087363
CD087508
CD087517
CD090140
CD090526
CD090612
CD091171
CD091235
CD091285
CD091411
CD091423
CD091592
CD091834
CD092246
CD092416
CD092442
CD092485
CD092792
CD092839
CD093000
CD093025
CD093071
CD093401
CD870024
CD910524
CD910550
CD910553
CD910554
CD920856
CD920899
CD921158
CD930913
CD931240
CD941661
CD941718
CD941746
CD941756
CD941759
CD941765
CD941794
CD942115
CD951672
CD951713
CD951728
CD951739
CD951743
CD951753
CD951757
CD951759
CD951761
CD951776
CD951778
CD951795
CD951823
CD961743
CD961810
CD961918
CD961960
CD961963
CD962019
CD962023
CD962029
CD962090
CD962115
CD962122
CD962157
CD962625
CD962632
CD962760
CD963027
CD971968
CD972116
CD972174
CD972229
CD972271
CD972319
CD972364
CD972892
CD973192
CD973330
CD982550
CD982558
CD982594
CD982618
CD982646
CD982689
CD982706
CD982744
CD982776
CD982798
CD982814
CD982964
CD982972
CD983009
CD983802
CD983803
CD983999
CD984213
CD984617
CD991694
CD991746
CD991787
CD991798
CD991819
CD991827
CD991836
CD991849
CD991874
CD991905
CD992496
CD992549
CD992762
CD993046
CD993071
CD993075
CD993484
CD993521
CD993589
CD993629
CD993839
CD994254
CD994264
CD994588
CI000282
CI000289
CI001587
CI002925
CI003644
CI004599
CI004802
CI004853
CI010721
CI011700
CI012708
CI013670
CI021038
CI022580
CI022600
CI022601
CI025416
CI025493
CI025494
CI025905
CI031090
CI031586
CI032505
CI033874
CI033955
CI034076
CI040337
CI041211
CI043211
CI043914
CI044825
CI051345
CI051798
CI056232
CI056895
CI057269
CI057819
CI061536
CI063660
CI063732
CI064680
CI064745
CI065842
CI066428
CI067584
CI072570
CI072576
CI075634
CI075646
CI075703
CI076947
CI077005
CI077712
CI082230
CI082251
CI083404
CI084246
CI084285
CI084289
CI084641
CI085845
CI085925
CI086136
CI086207
CI086246
CI086292
CI087019
CI090539
CI091260
CI091731
CI091777
CI093441
CI951974
CI962264
CI962282
CI962326
CI962347
CI972688
CI972700
CI973000
CI983159
CI983182
CI983206
CI983255
CI992031
CI992071
CI993094
CI994032
HD030004
HD971697
HI030001
